# Supplementary material for: The self-assembly of l-histidine might be the cause of histidinemia
Source: Sci Rep. 2023 Oct 14;13:17461. doi: 10.1038/s41598-023-44749-5 (PMC10576791; doi:10.1038/s41598-023-44749-5)
Supplement: Supplementary file 2 — Supplementary Information 2. [file 41598_2023_44749_MOESM2_ESM.zip]

Archive with 103 entries (94 files):
- DOSY Data/
- DOSY Data/10_1mM L-His DOSY/
- DOSY Data/10_1mM L-His DOSY/acqu
- DOSY Data/10_1mM L-His DOSY/acqu2
- DOSY Data/10_1mM L-His DOSY/acqu2s
- DOSY Data/10_1mM L-His DOSY/acqus
- DOSY Data/10_1mM L-His DOSY/audita.txt
- DOSY Data/10_1mM L-His DOSY/difflist
- DOSY Data/10_1mM L-His DOSY/Difframp
- DOSY Data/10_1mM L-His DOSY/EA
- DOSY Data/10_1mM L-His DOSY/format.ased
- DOSY Data/10_1mM L-His DOSY/format.temp
- DOSY Data/10_1mM L-His DOSY/gpnam1
- DOSY Data/10_1mM L-His DOSY/gpnam2
- DOSY Data/10_1mM L-His DOSY/gpnam6
- DOSY Data/10_1mM L-His DOSY/gpnam7
- DOSY Data/10_1mM L-His DOSY/gradient_calib
- DOSY Data/10_1mM L-His DOSY/pdata/
- DOSY Data/10_1mM L-His DOSY/pdata/1/
- DOSY Data/10_1mM L-His DOSY/pdata/1/2rr
- DOSY Data/10_1mM L-His DOSY/pdata/1/auditp.txt
- DOSY Data/10_1mM L-His DOSY/pdata/1/clevels
- DOSY Data/10_1mM L-His DOSY/pdata/1/dosy
- DOSY Data/10_1mM L-His DOSY/pdata/1/outd
- DOSY Data/10_1mM L-His DOSY/pdata/1/parm.txt
- DOSY Data/10_1mM L-His DOSY/pdata/1/proc
- DOSY Data/10_1mM L-His DOSY/pdata/1/proc2
- DOSY Data/10_1mM L-His DOSY/pdata/1/proc2s
- DOSY Data/10_1mM L-His DOSY/pdata/1/procs
- DOSY Data/10_1mM L-His DOSY/pdata/1/t1par
- DOSY Data/10_1mM L-His DOSY/pdata/1/thumb.png
- DOSY Data/10_1mM L-His DOSY/pdata/1/title
- DOSY Data/10_1mM L-His DOSY/pdata/2/
- DOSY Data/10_1mM L-His DOSY/pdata/2/2ii
- DOSY Data/10_1mM L-His DOSY/pdata/2/2rr
- DOSY Data/10_1mM L-His DOSY/pdata/2/auditp.txt
- DOSY Data/10_1mM L-His DOSY/pdata/2/clevels
- DOSY Data/10_1mM L-His DOSY/pdata/2/outd
- DOSY Data/10_1mM L-His DOSY/pdata/2/proc
- DOSY Data/10_1mM L-His DOSY/pdata/2/proc2
- DOSY Data/10_1mM L-His DOSY/pdata/2/proc2s
- DOSY Data/10_1mM L-His DOSY/pdata/2/procs
- DOSY Data/10_1mM L-His DOSY/pdata/2/thumb.png
- DOSY Data/10_1mM L-His DOSY/pdata/2/title
- DOSY Data/10_1mM L-His DOSY/pulseprogram
- DOSY Data/10_1mM L-His DOSY/scon2
- DOSY Data/10_1mM L-His DOSY/ser
- DOSY Data/10_1mM L-His DOSY/shimvalues
- DOSY Data/10_1mM L-His DOSY/specpar
- DOSY Data/10_1mM L-His DOSY/spnam1
- DOSY Data/10_1mM L-His DOSY/uxnmr.info
- DOSY Data/10_1mM L-His DOSY/uxnmr.par
- DOSY Data/7_25mM L-His DOSY/
- DOSY Data/7_25mM L-His DOSY/acqu
- DOSY Data/7_25mM L-His DOSY/acqu2
- DOSY Data/7_25mM L-His DOSY/acqu2s
- DOSY Data/7_25mM L-His DOSY/acqus
- DOSY Data/7_25mM L-His DOSY/audita.txt
- DOSY Data/7_25mM L-His DOSY/difflist
- DOSY Data/7_25mM L-His DOSY/Difframp
- DOSY Data/7_25mM L-His DOSY/EA
- DOSY Data/7_25mM L-His DOSY/format.temp
- DOSY Data/7_25mM L-His DOSY/gpnam1
- DOSY Data/7_25mM L-His DOSY/gpnam2
- DOSY Data/7_25mM L-His DOSY/gpnam6
- DOSY Data/7_25mM L-His DOSY/gpnam7
- DOSY Data/7_25mM L-His DOSY/gradient_calib
- DOSY Data/7_25mM L-His DOSY/pdata/
- DOSY Data/7_25mM L-His DOSY/pdata/1/
- DOSY Data/7_25mM L-His DOSY/pdata/1/2ii
- DOSY Data/7_25mM L-His DOSY/pdata/1/2rr
- DOSY Data/7_25mM L-His DOSY/pdata/1/auditp.txt
- DOSY Data/7_25mM L-His DOSY/pdata/1/clevels
- DOSY Data/7_25mM L-His DOSY/pdata/1/dosy
- DOSY Data/7_25mM L-His DOSY/pdata/1/outd
- DOSY Data/7_25mM L-His DOSY/pdata/1/proc
- DOSY Data/7_25mM L-His DOSY/pdata/1/proc2
- DOSY Data/7_25mM L-His DOSY/pdata/1/proc2s
- DOSY Data/7_25mM L-His DOSY/pdata/1/procs
- DOSY Data/7_25mM L-His DOSY/pdata/1/t1par
- DOSY Data/7_25mM L-His DOSY/pdata/1/thumb.png
- DOSY Data/7_25mM L-His DOSY/pdata/1/title
- DOSY Data/7_25mM L-His DOSY/pdata/2/
- DOSY Data/7_25mM L-His DOSY/pdata/2/2ii
- DOSY Data/7_25mM L-His DOSY/pdata/2/2rr
- DOSY Data/7_25mM L-His DOSY/pdata/2/auditp.txt
- DOSY Data/7_25mM L-His DOSY/pdata/2/clevels
- DOSY Data/7_25mM L-His DOSY/pdata/2/dosy
- DOSY Data/7_25mM L-His DOSY/pdata/2/outd
- DOSY Data/7_25mM L-His DOSY/pdata/2/proc
- DOSY Data/7_25mM L-His DOSY/pdata/2/proc2
- DOSY Data/7_25mM L-His DOSY/pdata/2/proc2s
- DOSY Data/7_25mM L-His DOSY/pdata/2/procs
- DOSY Data/7_25mM L-His DOSY/pdata/2/t1par
- DOSY Data/7_25mM L-His DOSY/pdata/2/title
- DOSY Data/7_25mM L-His DOSY/pulseprogram
- DOSY Data/7_25mM L-His DOSY/scon2
- DOSY Data/7_25mM L-His DOSY/ser
- DOSY Data/7_25mM L-His DOSY/shimvalues
- DOSY Data/7_25mM L-His DOSY/specpar
- DOSY Data/7_25mM L-His DOSY/spnam1
- DOSY Data/7_25mM L-His DOSY/uxnmr.info
- DOSY Data/7_25mM L-His DOSY/uxnmr.par
