# Supplementary material for: The self-assembly of l-histidine might be the cause of histidinemia
Source: Sci Rep. 2023 Oct 14;13:17461. doi: 10.1038/s41598-023-44749-5 (PMC10576791; doi:10.1038/s41598-023-44749-5)
Supplement: Supplementary file 2 — Supplementary Information 2. [file 41598_2023_44749_MOESM2_ESM.zip › DOSY Data/10_1mM L-His DOSY/audita.txt]

##TITLE= Audit trail, TopSpin 3.6.4
##JCAMPDX= 5.01
##ORIGIN= Bruker BioSpin GmbH
##OWNER= USER
$$ D:/MSC PROJECT IIRBS/HIS 1mM pH7 37C DOSY-12-09-23/10/audita.txt
##AUDIT TRAIL=  $$ (NUMBER, WHEN, WHO, WHERE, PROCESS, VERSION, WHAT)
(   1,<2023-09-13 06:56:05.405 +0530>,<USER>,<DESKTOP-KEIA6PG>,<go4>,<TopSpin 3.6.4>,
      <created by zg on data set with UUID 'beb64d44-5167-11ee-b991-1c697a96b241'
       started at 2023-09-12 17:57:31.910 +0530,
       POWCHK enabled, PULCHK disabled,
       completed at 2023-09-13 06:56:05.374 +0530

       configuration hash MD5:
       46 E8 DE 0A 6D A4 04 D3 C3 93 04 7B 61 24 4B 3A
       data hash MD5: 16K * 16
       2F 56 9F 02 22 6A D2 19 91 86 38 FF E6 34 B8 40
>)
##END=

$$ hash MD5
$$ 9D 38 69 BE CE 0E 9B 12 88 FB 57 E7 80 2B 57 FD
