# Supplementary material for: The self-assembly of l-histidine might be the cause of histidinemia
Source: Sci Rep. 2023 Oct 14;13:17461. doi: 10.1038/s41598-023-44749-5 (PMC10576791; doi:10.1038/s41598-023-44749-5)
Supplement: Supplementary file 2 — Supplementary Information 2. [file 41598_2023_44749_MOESM2_ESM.zip › DOSY Data/10_1mM L-His DOSY/pdata/1/parm.txt]

Current Data Parameters
NAME     HIS 1mM pH7 37C DOSY-12-09-23              
EXPNO                10              
PROCNO                1              

F2 - Acquisition Parameters
Date_          20230913              
Time               6.56 h            
INSTRUM           spect              
PROBHD   Z8246_0113 (PH              
PULPROG     stebpesgp1s              
TD                16384              
SOLVENT         H2O+D2O              
NS                 1024              
DS                    8              
SWH            4801.537 Hz           
FIDRES         0.586125 Hz           
AQ            1.7061205 sec          
RG                  144              
DW              104.133 usec         
DE                13.47 usec         
TE                310.7 K            
D1           1.00000000 sec          
D12          0.00002000 sec          
D16          0.00020000 sec          
D20          0.10000000 sec          
TDav                  1              
ZGOPTNS                              
SFO1        400.1318799 MHz          
NUC1                 1H              
P1                 8.00 usec         
P2                16.00 usec         
P12             2000.00 usec         
PLW1        14.00000000 W            
SPNAM[1]     Sinc1.1000              
SPOAL1            0.500              
SPOFFS1               0 Hz           
SPW1         0.00258360 W            
GPNAM[1]     SMSQ10.100              
GPZ1             -31.00 %            
GPNAM[2]     SMSQ10.100              
GPZ2             -11.00 %            
GPNAM[6]     SMSQ10.100              
GPZ6             100.00 %            
GPNAM[7]     SMSQ10.100              
GPZ7             -17.13 %            
P16             1000.00 usec         
P19              600.00 usec         
P30              600.00 usec         

F1 - Acquisition parameters
TD                   16              
SFO1           400.1319 MHz          
FIDRES       500.000000 Hz           
SW                9.997 ppm          
FnMODE               QF              

F2 - Processing parameters
SI                 8192              
SF          400.1300134 MHz          
WDW                  EM              
SSB                   0              
LB                 0.30 Hz           
GB                    0              
PC                 1.00              

F1 - Processing parameters
SI                   32              
MC2                  QF              
SF          400.1300000 MHz          
WDW                  no              
SSB                   0              
LB                    0 Hz           
GB                    0              
