# Supplementary material for: The self-assembly of l-histidine might be the cause of histidinemia
Source: Sci Rep. 2023 Oct 14;13:17461. doi: 10.1038/s41598-023-44749-5 (PMC10576791; doi:10.1038/s41598-023-44749-5)
Supplement: Supplementary file 2 — Supplementary Information 2. [file 41598_2023_44749_MOESM2_ESM.zip › DOSY Data/10_1mM L-His DOSY/pdata/1/t1par]

##TITLE= Parameter file, TopSpin 3.6.4
##JCAMPDX= 5.0
##DATATYPE= Parameter Values
##NPOINTS= 11	$$ modification sequence number
##ORIGIN= Bruker BioSpin GmbH
##OWNER= USER
$$ 2023-09-13 10:17:33.787 +0530  USER@DESKTOP-KEIA6PG
$$ D:/MSC PROJECT IIRBS/HIS 1mM pH7 37C DOSY-12-09-23/10/pdata/1/t1par
$$ process C:\Bruker\TopSpin3.6.4\prog\au\bin\setdiffparm.exe
##$BIGDEL= 99.9
##$COMPNO= 1
##$FCTTYPE= 10
##$GAMM= 4257.7
##$GUESSES= (0..23)
1 1e-009 1 1 1 1 1 1 1 1 1 1 0.1 1e-010 1 1 1 1 1 1 1 1 1 1
##$LISTTYP= <difflist>
##$LITDEL= 1.2
##$NUMPNTS= 16
##$NUMTERM= 2
##END=
