# Supplementary material for: The self-assembly of l-histidine might be the cause of histidinemia
Source: Sci Rep. 2023 Oct 14;13:17461. doi: 10.1038/s41598-023-44749-5 (PMC10576791; doi:10.1038/s41598-023-44749-5)
Supplement: Supplementary file 2 — Supplementary Information 2. [file 41598_2023_44749_MOESM2_ESM.zip › DOSY Data/10_1mM L-His DOSY/pdata/2/auditp.txt]

##TITLE= Audit trail, TopSpin 3.6.4
##JCAMPDX= 5.01
##ORIGIN= Bruker BioSpin GmbH
##OWNER= USER
$$ D:/MSC PROJECT IIRBS/HIS 1mM pH7 37C DOSY-12-09-23/10/pdata/2/auditp.txt
##AUDIT TRAIL=  $$ (NUMBER, WHEN, WHO, WHERE, PROCESS, VERSION, WHAT)
(   1,<2023-09-13 06:56:05.405 +0530>,<USER>,<DESKTOP-KEIA6PG>,<go4>,<TopSpin 3.6.4>,
      <created by zg on data set with UUID 'beb64d44-5167-11ee-b991-1c697a96b241'
       started at 2023-09-12 17:57:31.910 +0530,
       POWCHK enabled, PULCHK disabled,
       completed at 2023-09-13 06:56:05.374 +0530

       configuration hash MD5:
       46 E8 DE 0A 6D A4 04 D3 C3 93 04 7B 61 24 4B 3A
       data hash MD5: 16K * 16
       2F 56 9F 02 22 6A D2 19 91 86 38 FF E6 34 B8 40
>)
(   2,<2023-09-13 09:01:23.296 +0530>,<USER>,<DESKTOP-KEIA6PG>,<proc2d>,<TopSpin 3.6.4>,
      <Start of raw data processing
       xf2 F2: SI = 8K WDW = 1 LB = 0.3 FT_mod = 6 PKNL = 1 PHC0 = -112.7055 PHC1 = -42.26391 F1: SI = 32
       data hash MD5: 8K * 32
       B5 9F 15 9A 4E EC 74 31 0A B0 9B E1 F4 C0 48 6C>)
(   3,<2023-09-13 09:01:26.015 +0530>,<USER>,<DESKTOP-KEIA6PG>,<proc2d>,<TopSpin 3.6.4>,
      <abs2 F2: ABSG = 5 ABSF1 = 10.0012 ABSF2 = 0.0007601951
       data hash MD5: 8K * 32
       35 F7 93 62 8D B8 AC 94 E1 C4 D5 8A 31 8E D9 DB>)
##END=

$$ hash MD5
$$ 20 82 63 1B 68 72 0B FC 77 D4 AA 96 27 43 6A 99
