# Supplementary material for: The self-assembly of l-histidine might be the cause of histidinemia
Source: Sci Rep. 2023 Oct 14;13:17461. doi: 10.1038/s41598-023-44749-5 (PMC10576791; doi:10.1038/s41598-023-44749-5)
Supplement: Supplementary file 2 — Supplementary Information 2. [file 41598_2023_44749_MOESM2_ESM.zip › DOSY Data/10_1mM L-His DOSY/pulseprogram]

# 1 "C:/Bruker/TopSpin3.6.4/exp/stan/nmr/lists/pp/stebpesgp1s"
;stebpesgp1s
;avance-version (19/05/14)
;2D sequence for diffusion measurement using stimulated echo
;using bipolar gradient pulses for diffusion
;using 1 spoil gradient
;water suppression using excitation sculpting with gradients
;
;$CLASS=HighRes
;$DIM=2D
;$TYPE=
;$SUBTYPE=
;$COMMENT=


prosol relations=<triple>
# 1 "C:/Bruker/TopSpin3.6.4/exp/stan/nmr/lists/pp/Avance.incl" 1
;Avance3aqs.incl
;   for AV III with AQS IPSO
;
;avance-version (15/06/05)
;
;$CLASS=HighRes Incl
;$COMMENT=


# 170 "C:/Bruker/TopSpin3.6.4/exp/stan/nmr/lists/pp/Avance.incl"
;$Id: Avance3aqs.incl,v 1.1.8.3 2015/03/05 16:46:54 ber Exp $
# 18 "C:/Bruker/TopSpin3.6.4/exp/stan/nmr/lists/pp/stebpesgp1s" 2

# 1 "C:/Bruker/TopSpin3.6.4/exp/stan/nmr/lists/pp/Grad.incl" 1
;Grad2.incl  -  include file for Gradient Spectroscopy
;   for TCU3
;
;avance-version (07/01/17)
;
;$CLASS=HighRes Incl
;$COMMENT=

# 27 "C:/Bruker/TopSpin3.6.4/exp/stan/nmr/lists/pp/Grad.incl"
define list<gradient> EA=<EA>


# 31 "C:/Bruker/TopSpin3.6.4/exp/stan/nmr/lists/pp/Grad.incl"
;$Id: Grad2.incl,v 1.14 2012/01/31 17:49:21 ber Exp $
# 19 "C:/Bruker/TopSpin3.6.4/exp/stan/nmr/lists/pp/stebpesgp1s" 2

# 1 "C:/Bruker/TopSpin3.6.4/exp/stan/nmr/lists/pp/Delay.incl" 1
;Delay.incl  -  include file for commonly used delays
;
;version (13/08/07)
;
;$CLASS=HighRes Incl
;$COMMENT=

# 9 "C:/Bruker/TopSpin3.6.4/exp/stan/nmr/lists/pp/Delay.incl"
;general delays

define delay DELTA
define delay DELTA1
define delay DELTA2
define delay DELTA3
define delay DELTA4
define delay DELTA5
define delay DELTA6
define delay DELTA7
define delay DELTA8
define delay DELTA9
define delay DELTA10
define delay DELTA11
define delay DELTA12
define delay DELTA13
define delay DELTA14
define delay DELTA15
define delay DELTA16

define delay TAU
define delay TAU1
define delay TAU2
define delay TAU3
define delay TAU4
define delay TAU5
define delay TAU6
define delay TAU7
define delay TAU8
define delay TAU9
# 40 "C:/Bruker/TopSpin3.6.4/exp/stan/nmr/lists/pp/Delay.incl"
define delay INCR1
define delay INCR2
define delay INCR3
define delay INCR4
define delay INCR5
define delay INCR6


;delays for centering pulses
# 50 "C:/Bruker/TopSpin3.6.4/exp/stan/nmr/lists/pp/Delay.incl"
define delay CEN_HN1
define delay CEN_HN2
define delay CEN_HN3
define delay CEN_HC1
define delay CEN_HC2
define delay CEN_HC3
define delay CEN_HC4
define delay CEN_HP1
define delay CEN_HP2
define delay CEN_CN1
define delay CEN_CN2
define delay CEN_CN3
define delay CEN_CN4
define delay CEN_CP1
define delay CEN_CP2


;loop counters
# 69 "C:/Bruker/TopSpin3.6.4/exp/stan/nmr/lists/pp/Delay.incl"
define loopcounter COUNTER
define loopcounter SCALEF
define loopcounter FACTOR1
define loopcounter FACTOR2
define loopcounter FACTOR3
define loopcounter FACTOR4
define loopcounter FACTOR5
define loopcounter FACTOR6


# 80 "C:/Bruker/TopSpin3.6.4/exp/stan/nmr/lists/pp/Delay.incl"
;$Id: Delay.incl,v 1.14.2.1 2013/08/30 09:43:33 ber Exp $
# 20 "C:/Bruker/TopSpin3.6.4/exp/stan/nmr/lists/pp/stebpesgp1s" 2


# 23 "C:/Bruker/TopSpin3.6.4/exp/stan/nmr/lists/pp/stebpesgp1s"
define list<gradient> diff=<Difframp>


"p2=p1*2"
"d12=20u"
# 30 "C:/Bruker/TopSpin3.6.4/exp/stan/nmr/lists/pp/stebpesgp1s"
"DELTA1=d20-p1*2-p2-p30*2-d16*3-p19-20u"
"TAU=de+p1*2/3.1416-6u"


"acqt0=0"
baseopt_echo
# 1 "mc_line 38 file C:/Bruker/TopSpin3.6.4/exp/stan/nmr/lists/pp/stebpesgp1s exp. def. part of mc cmd. before ze"
; dimension 2D; AQ_mode  (F1) QF
define delay MCWRK
define delay MCREST
define loopcounter t1loop
"t1loop=0"
define loopcounter ph1loop
"ph1loop=0"
define loopcounter ST1CNT
"ST1CNT = trunc(td1 / 1)"
"MCREST = 30m - 30m"
"MCWRK = 0.250000*30m"

    dccorr
# 38 "C:/Bruker/TopSpin3.6.4/exp/stan/nmr/lists/pp/stebpesgp1s"
# 38 "C:/Bruker/TopSpin3.6.4/exp/stan/nmr/lists/pp/stebpesgp1s"
1 ze
# 1 "mc_line 38 file C:/Bruker/TopSpin3.6.4/exp/stan/nmr/lists/pp/stebpesgp1s exp. def. of mc cmd. after ze"
LBLAV, MCWRK
      MCWRK
      "phval0 = t1loop * 1"
      MCWRK setgrad diff
# 39 "C:/Bruker/TopSpin3.6.4/exp/stan/nmr/lists/pp/stebpesgp1s"
# 1 "mc_line 39 file C:/Bruker/TopSpin3.6.4/exp/stan/nmr/lists/pp/stebpesgp1s exp. start label for mc cmd."
2 MCWRK  * 3
LBLST1, MCWRK
  MCREST
# 40 "C:/Bruker/TopSpin3.6.4/exp/stan/nmr/lists/pp/stebpesgp1s"


# 44 "C:/Bruker/TopSpin3.6.4/exp/stan/nmr/lists/pp/stebpesgp1s"
  4u


  d1
  50u pl1:f1 setnmr3|0 setnmr0|34|32|33 ctrlgrad 0
  p1 ph1
  p30:gp6*diff
  d16
  p2 ph2
  p30:gp6*-1*diff
  d16
  p1 ph3
  p19:gp7
  d16
 
# 63 "C:/Bruker/TopSpin3.6.4/exp/stan/nmr/lists/pp/stebpesgp1s"
  DELTA1
  20u


  p1 ph4
  p30:gp6*diff
  d16
  p2 ph2
  p30:gp6*-1*diff
  d16
  
  p16:gp1
  d16
  (p12:sp1 ph12:r):f1
  4u
  d12 pl1:f1
# 80 "C:/Bruker/TopSpin3.6.4/exp/stan/nmr/lists/pp/stebpesgp1s"
  p2 ph13

  4u
  p16:gp1
  d16 
  TAU
  p16:gp2
  d16
  (p12:sp1 ph14:r):f1
  4u
  d12 pl1:f1

  p2 ph15
# 94 "C:/Bruker/TopSpin3.6.4/exp/stan/nmr/lists/pp/stebpesgp1s"
  4u
  p16:gp2
  d16


# 101 "C:/Bruker/TopSpin3.6.4/exp/stan/nmr/lists/pp/stebpesgp1s"
  4u setnmr3^0 setnmr0^34^32^33 ctrlgrad 7


  go=2 ph31 
# 1 "mc_line 105 file C:/Bruker/TopSpin3.6.4/exp/stan/nmr/lists/pp/stebpesgp1s exp. mc cmd. in line"
  MCWRK  wr #0 if #0 zd 

  "t1loop+=1"
      MCWRK
      "phval0 = t1loop * 1"
      MCWRK setgrad diff
  lo to LBLST1 times ST1CNT
  MCWRK 
  "t1loop=0"
  MCWRK rf #0
  lo to LBLAV times tdav
# 106 "C:/Bruker/TopSpin3.6.4/exp/stan/nmr/lists/pp/stebpesgp1s"
  4u setnmr3^0 setnmr0^34^32^33 ctrlgrad 7
exit
# 110 "C:/Bruker/TopSpin3.6.4/exp/stan/nmr/lists/pp/stebpesgp1s"
ph1= 0
ph2= 0 0 0 0  2 2 2 2
ph3= 0 0 0 0  0 0 0 0  2 2 2 2  2 2 2 2
ph4= 0 1 2 3
ph12={{0}*16}^1
ph13={{2}*16}^1
ph14={{0}*32}^1
ph15={{2}*32}^1
ph31={0 3 2 1  0 3 2 1  2 1 0 3  2 1 0 3}^2^2^0


;pl1: f1 channel - power level for pulse (default)
;sp1: f1 channel - shaped pulse 180 degree
;p1 : f1 channel -  90 degree high power pulse
;p2 : f1 channel - 180 degree high power pulse
;p12: f1 channel - 180 degree shaped pulse (Sinc1.1000)     [2 msec]
;p16: gradient pulse (Excitation Sculpting)
;p19: gradient pulse 2 (spoil gradient)
;p30: gradient pulse (little DELTA * 0.5)
;d1 : relaxation delay; 1-5 * T1
;d12: delay for power switching                             [20 usec]
;d16: delay for gradient recovery
;d20: diffusion time (big DELTA)
;NS : 16 * n
;DS : 4 * m
;td1: number of experiments
;FnMODE: QF
;        use xf2 and DOSY processing
# 140 "C:/Bruker/TopSpin3.6.4/exp/stan/nmr/lists/pp/stebpesgp1s"
;for z-only gradients:
;gpz1: -31%
;gpz2: -11%
;gpz6: 100%
;gpz7: -17.13%

;use gradient files:   
;gpnam1: SMSQ10.100 (Excitation Sculpting)
;gpnam2: SMSQ10.100 (Excitation Sculpting)
;gpnam6: SMSQ10.100 (diffusion)
;gpnam7: SMSQ10.100 (spoil)

# 154 "C:/Bruker/TopSpin3.6.4/exp/stan/nmr/lists/pp/stebpesgp1s"
                                          ;preprocessor-flags-start
;FLAG_BLK: always blank gradient amplifier and lock only active during D1
;             option -DFLAG_BLK (eda: ZGOPTNS)
;             for alternative gradient amplifier blanking and LOCK_HOLD handling
                                          ;preprocessor-flags-end


# 163 "C:/Bruker/TopSpin3.6.4/exp/stan/nmr/lists/pp/stebpesgp1s"
;use AU-program dosy to calculate gradient-file Difframp


# 168 "C:/Bruker/TopSpin3.6.4/exp/stan/nmr/lists/pp/stebpesgp1s"
;$Id: stebpesgp1s,v 1.1.4.3 2019/05/14 07:21:18 ber Exp $
