# Supplementary material for: The self-assembly of l-histidine might be the cause of histidinemia
Source: Sci Rep. 2023 Oct 14;13:17461. doi: 10.1038/s41598-023-44749-5 (PMC10576791; doi:10.1038/s41598-023-44749-5)
Supplement: Supplementary file 2 — Supplementary Information 2. [file 41598_2023_44749_MOESM2_ESM.zip › DOSY Data/10_1mM L-His DOSY/shimvalues]

# Tue Sep 12 18:46:34 2023
#$$PROBEIDENTIFIER=Z8246_0113
#$$PROBENAME=PH DUL 400S1 C-H-D-05 Z
#$$SHIMID=313232
#
# Active Shim Gradients
#
Z           		9796            
Z2          		-3563           
Z3          		-1148           
Z4          		-5119           
Z5          		643             
Z6          		2258            
X           		-3550           
XZ          		3988            
XZ2         		-1088           
XZ3         		1249            
Y           		-1839           
YZ          		4147            
YZ2         		-1084           
YZ3         		-2594           
XY          		10219           
XYZ         		372             
(X2-Y2)     		813             
(X2-Y2)Z    		-384            
X3          		718             
Y3          		-568            
#
# Lock Parameter
#
FIELD		5215.437
LOCKPHASE		346.041 
LOCKPOWER		-18.000 
LOCKGAIN		122.700 
LOCKDC		-75.000 
LOCKSHIFT		4.700   
LOOPGAIN		-5.000  
LOOPTIME		0.350   
LOOPFILTER		100.000 
#
IEEE64_VERSION_CODE 1
#
# Shim currents 
#
SHIM_SETTING [1 ]  4751.23704486   
SHIM_SETTING [2 ]  -1763.50491582  
SHIM_SETTING [3 ]  -604.09004760   
SHIM_SETTING [4 ]  -2692.42767518  
SHIM_SETTING [5 ]  338.38494655    
SHIM_SETTING [6 ]  -1867.46924073  
SHIM_SETTING [7 ]  2097.62225113   
SHIM_SETTING [8 ]  -572.31945780   
SHIM_SETTING [9 ]  427.43194033    
SHIM_SETTING [10]  5375.36710406   
SHIM_SETTING [11]  -967.17814596   
SHIM_SETTING [12]  2181.55016196   
SHIM_SETTING [13]  -570.42358248   
SHIM_SETTING [14]  -1364.70362504  
SHIM_SETTING [15]  1187.82366325   
SHIM_SETTING [16]  -202.03766682   
SHIM_SETTING [17]  657.06749310    
SHIM_SETTING [18]  195.60056015    
SHIM_SETTING [19]  377.81556735    
SHIM_SETTING [20]  -298.62185529   
