# Supplementary material for: The self-assembly of l-histidine might be the cause of histidinemia
Source: Sci Rep. 2023 Oct 14;13:17461. doi: 10.1038/s41598-023-44749-5 (PMC10576791; doi:10.1038/s41598-023-44749-5)
Supplement: Supplementary file 2 — Supplementary Information 2. [file 41598_2023_44749_MOESM2_ESM.zip › DOSY Data/10_1mM L-His DOSY/spnam1]

##TITLE= Sinc: 1 cycle
##JCAMP-DX= 5.00 Bruker JCAMP library
##DATA TYPE= Shape Data
##ORIGIN= Bruker BioSpin GmbH
##OWNER= <demo>
##DATE= 2005/09/22
##TIME= 17:55:23
##$SHAPE_PARAMETERS= Type: Sinc ; Number of Cycles 1.0
##MINX= 3.898172E-15
##MAXX= 9.999984E01
##MINY= 0.000000E00
##MAXY= 0.000000E00
##$SHAPE_EXMODE= Universal
##$SHAPE_TOTROT= 9.000000E01
##$SHAPE_TYPE= Excitation
##$SHAPE_USER_DEF= 
##$SHAPE_REPHFAC= 
##$SHAPE_BWFAC= 1.606000E00
##$SHAPE_BWFAC50= 
##$SHAPE_INTEGFAC= 5.889000E-01
##$SHAPE_MODE= 0
##NPOINTS= 1000
##XYPOINTS= (XY..XY)
3.898172E-15, 0.000000E00
2.006005E-01, 0.000000E00
4.019994E-01, 0.000000E00
6.041938E-01, 0.000000E00
8.071802E-01, 0.000000E00
1.010956E00, 0.000000E00
1.215517E00, 0.000000E00
1.420861E00, 0.000000E00
1.626984E00, 0.000000E00
1.833883E00, 0.000000E00
2.041554E00, 0.000000E00
2.249995E00, 0.000000E00
2.459202E00, 0.000000E00
2.669172E00, 0.000000E00
2.879900E00, 0.000000E00
3.091385E00, 0.000000E00
3.303621E00, 0.000000E00
3.516607E00, 0.000000E00
3.730337E00, 0.000000E00
3.944810E00, 0.000000E00
4.160021E00, 0.000000E00
4.375966E00, 0.000000E00
4.592642E00, 0.000000E00
4.810046E00, 0.000000E00
5.028173E00, 0.000000E00
5.247021E00, 0.000000E00
5.466585E00, 0.000000E00
5.686861E00, 0.000000E00
5.907847E00, 0.000000E00
6.129537E00, 0.000000E00
6.351929E00, 0.000000E00
6.575019E00, 0.000000E00
6.798802E00, 0.000000E00
7.023275E00, 0.000000E00
7.248435E00, 0.000000E00
7.474276E00, 0.000000E00
7.700796E00, 0.000000E00
7.927990E00, 0.000000E00
8.155854E00, 0.000000E00
8.384384E00, 0.000000E00
8.613577E00, 0.000000E00
8.843428E00, 0.000000E00
9.073933E00, 0.000000E00
9.305089E00, 0.000000E00
9.536890E00, 0.000000E00
9.769334E00, 0.000000E00
1.000242E01, 0.000000E00
1.023613E01, 0.000000E00
1.047047E01, 0.000000E00
1.070544E01, 0.000000E00
1.094103E01, 0.000000E00
1.117724E01, 0.000000E00
1.141406E01, 0.000000E00
1.165149E01, 0.000000E00
1.188952E01, 0.000000E00
1.212815E01, 0.000000E00
1.236738E01, 0.000000E00
1.260720E01, 0.000000E00
1.284760E01, 0.000000E00
1.308859E01, 0.000000E00
1.333016E01, 0.000000E00
1.357229E01, 0.000000E00
1.381500E01, 0.000000E00
1.405827E01, 0.000000E00
1.430210E01, 0.000000E00
1.454649E01, 0.000000E00
1.479142E01, 0.000000E00
1.503691E01, 0.000000E00
1.528293E01, 0.000000E00
1.552949E01, 0.000000E00
1.577659E01, 0.000000E00
1.602421E01, 0.000000E00
1.627235E01, 0.000000E00
1.652102E01, 0.000000E00
1.677019E01, 0.000000E00
1.701988E01, 0.000000E00
1.727007E01, 0.000000E00
1.752076E01, 0.000000E00
1.777195E01, 0.000000E00
1.802362E01, 0.000000E00
1.827578E01, 0.000000E00
1.852842E01, 0.000000E00
1.878154E01, 0.000000E00
1.903512E01, 0.000000E00
1.928918E01, 0.000000E00
1.954369E01, 0.000000E00
1.979866E01, 0.000000E00
2.005408E01, 0.000000E00
2.030995E01, 0.000000E00
2.056625E01, 0.000000E00
2.082300E01, 0.000000E00
2.108017E01, 0.000000E00
2.133778E01, 0.000000E00
2.159580E01, 0.000000E00
2.185424E01, 0.000000E00
2.211309E01, 0.000000E00
2.237235E01, 0.000000E00
2.263200E01, 0.000000E00
2.289206E01, 0.000000E00
2.315250E01, 0.000000E00
2.341333E01, 0.000000E00
2.367454E01, 0.000000E00
2.393613E01, 0.000000E00
2.419809E01, 0.000000E00
2.446041E01, 0.000000E00
2.472309E01, 0.000000E00
2.498612E01, 0.000000E00
2.524951E01, 0.000000E00
2.551324E01, 0.000000E00
2.577731E01, 0.000000E00
2.604171E01, 0.000000E00
2.630644E01, 0.000000E00
2.657149E01, 0.000000E00
2.683687E01, 0.000000E00
2.710255E01, 0.000000E00
2.736854E01, 0.000000E00
2.763483E01, 0.000000E00
2.790142E01, 0.000000E00
2.816830E01, 0.000000E00
2.843547E01, 0.000000E00
2.870291E01, 0.000000E00
2.897063E01, 0.000000E00
2.923862E01, 0.000000E00
2.950688E01, 0.000000E00
2.977539E01, 0.000000E00
3.004415E01, 0.000000E00
3.031317E01, 0.000000E00
3.058242E01, 0.000000E00
3.085191E01, 0.000000E00
3.112163E01, 0.000000E00
3.139158E01, 0.000000E00
3.166175E01, 0.000000E00
3.193213E01, 0.000000E00
3.220272E01, 0.000000E00
3.247352E01, 0.000000E00
3.274451E01, 0.000000E00
3.301569E01, 0.000000E00
3.328706E01, 0.000000E00
3.355862E01, 0.000000E00
3.383034E01, 0.000000E00
3.410224E01, 0.000000E00
3.437430E01, 0.000000E00
3.464652E01, 0.000000E00
3.491889E01, 0.000000E00
3.519141E01, 0.000000E00
3.546407E01, 0.000000E00
3.573687E01, 0.000000E00
3.600980E01, 0.000000E00
3.628285E01, 0.000000E00
3.655602E01, 0.000000E00
3.682930E01, 0.000000E00
3.710269E01, 0.000000E00
3.737618E01, 0.000000E00
3.764977E01, 0.000000E00
3.792345E01, 0.000000E00
3.819721E01, 0.000000E00
3.847105E01, 0.000000E00
3.874496E01, 0.000000E00
3.901894E01, 0.000000E00
3.929299E01, 0.000000E00
3.956708E01, 0.000000E00
3.984123E01, 0.000000E00
4.011542E01, 0.000000E00
4.038965E01, 0.000000E00
4.066391E01, 0.000000E00
4.093820E01, 0.000000E00
4.121251E01, 0.000000E00
4.148683E01, 0.000000E00
4.176116E01, 0.000000E00
4.203550E01, 0.000000E00
4.230983E01, 0.000000E00
4.258415E01, 0.000000E00
4.285846E01, 0.000000E00
4.313275E01, 0.000000E00
4.340702E01, 0.000000E00
4.368125E01, 0.000000E00
4.395544E01, 0.000000E00
4.422959E01, 0.000000E00
4.450369E01, 0.000000E00
4.477773E01, 0.000000E00
4.505172E01, 0.000000E00
4.532563E01, 0.000000E00
4.559948E01, 0.000000E00
4.587324E01, 0.000000E00
4.614692E01, 0.000000E00
4.642051E01, 0.000000E00
4.669400E01, 0.000000E00
4.696739E01, 0.000000E00
4.724067E01, 0.000000E00
4.751383E01, 0.000000E00
4.778688E01, 0.000000E00
4.805980E01, 0.000000E00
4.833258E01, 0.000000E00
4.860523E01, 0.000000E00
4.887773E01, 0.000000E00
4.915009E01, 0.000000E00
4.942229E01, 0.000000E00
4.969432E01, 0.000000E00
4.996619E01, 0.000000E00
5.023789E01, 0.000000E00
5.050940E01, 0.000000E00
5.078073E01, 0.000000E00
5.105187E01, 0.000000E00
5.132281E01, 0.000000E00
5.159355E01, 0.000000E00
5.186408E01, 0.000000E00
5.213439E01, 0.000000E00
5.240449E01, 0.000000E00
5.267435E01, 0.000000E00
5.294399E01, 0.000000E00
5.321338E01, 0.000000E00
5.348253E01, 0.000000E00
5.375143E01, 0.000000E00
5.402007E01, 0.000000E00
5.428845E01, 0.000000E00
5.455656E01, 0.000000E00
5.482440E01, 0.000000E00
5.509195E01, 0.000000E00
5.535922E01, 0.000000E00
5.562620E01, 0.000000E00
5.589288E01, 0.000000E00
5.615926E01, 0.000000E00
5.642533E01, 0.000000E00
5.669108E01, 0.000000E00
5.695651E01, 0.000000E00
5.722161E01, 0.000000E00
5.748638E01, 0.000000E00
5.775081E01, 0.000000E00
5.801490E01, 0.000000E00
5.827863E01, 0.000000E00
5.854201E01, 0.000000E00
5.880503E01, 0.000000E00
5.906767E01, 0.000000E00
5.932995E01, 0.000000E00
5.959184E01, 0.000000E00
5.985335E01, 0.000000E00
6.011446E01, 0.000000E00
6.037518E01, 0.000000E00
6.063549E01, 0.000000E00
6.089540E01, 0.000000E00
6.115489E01, 0.000000E00
6.141396E01, 0.000000E00
6.167260E01, 0.000000E00
6.193081E01, 0.000000E00
6.218858E01, 0.000000E00
6.244591E01, 0.000000E00
6.270279E01, 0.000000E00
6.295921E01, 0.000000E00
6.321517E01, 0.000000E00
6.347067E01, 0.000000E00
6.372569E01, 0.000000E00
6.398023E01, 0.000000E00
6.423429E01, 0.000000E00
6.448786E01, 0.000000E00
6.474093E01, 0.000000E00
6.499350E01, 0.000000E00
6.524557E01, 0.000000E00
6.549712E01, 0.000000E00
6.574816E01, 0.000000E00
6.599867E01, 0.000000E00
6.624865E01, 0.000000E00
6.649809E01, 0.000000E00
6.674700E01, 0.000000E00
6.699535E01, 0.000000E00
6.724316E01, 0.000000E00
6.749041E01, 0.000000E00
6.773709E01, 0.000000E00
6.798320E01, 0.000000E00
6.822874E01, 0.000000E00
6.847370E01, 0.000000E00
6.871808E01, 0.000000E00
6.896186E01, 0.000000E00
6.920505E01, 0.000000E00
6.944763E01, 0.000000E00
6.968961E01, 0.000000E00
6.993097E01, 0.000000E00
7.017172E01, 0.000000E00
7.041184E01, 0.000000E00
7.065133E01, 0.000000E00
7.089018E01, 0.000000E00
7.112839E01, 0.000000E00
7.136596E01, 0.000000E00
7.160288E01, 0.000000E00
7.183914E01, 0.000000E00
7.207474E01, 0.000000E00
7.230967E01, 0.000000E00
7.254392E01, 0.000000E00
7.277750E01, 0.000000E00
7.301040E01, 0.000000E00
7.324260E01, 0.000000E00
7.347411E01, 0.000000E00
7.370492E01, 0.000000E00
7.393503E01, 0.000000E00
7.416443E01, 0.000000E00
7.439311E01, 0.000000E00
7.462107E01, 0.000000E00
7.484830E01, 0.000000E00
7.507481E01, 0.000000E00
7.530057E01, 0.000000E00
7.552560E01, 0.000000E00
7.574988E01, 0.000000E00
7.597340E01, 0.000000E00
7.619617E01, 0.000000E00
7.641818E01, 0.000000E00
7.663942E01, 0.000000E00
7.685989E01, 0.000000E00
7.707958E01, 0.000000E00
7.729849E01, 0.000000E00
7.751661E01, 0.000000E00
7.773394E01, 0.000000E00
7.795047E01, 0.000000E00
7.816620E01, 0.000000E00
7.838112E01, 0.000000E00
7.859523E01, 0.000000E00
7.880852E01, 0.000000E00
7.902099E01, 0.000000E00
7.923264E01, 0.000000E00
7.944345E01, 0.000000E00
7.965342E01, 0.000000E00
7.986255E01, 0.000000E00
8.007084E01, 0.000000E00
8.027827E01, 0.000000E00
8.048485E01, 0.000000E00
8.069056E01, 0.000000E00
8.089541E01, 0.000000E00
8.109939E01, 0.000000E00
8.130250E01, 0.000000E00
8.150472E01, 0.000000E00
8.170606E01, 0.000000E00
8.190652E01, 0.000000E00
8.210607E01, 0.000000E00
8.230473E01, 0.000000E00
8.250249E01, 0.000000E00
8.269933E01, 0.000000E00
8.289527E01, 0.000000E00
8.309029E01, 0.000000E00
8.328439E01, 0.000000E00
8.347756E01, 0.000000E00
8.366980E01, 0.000000E00
8.386110E01, 0.000000E00
8.405147E01, 0.000000E00
8.424089E01, 0.000000E00
8.442937E01, 0.000000E00
8.461689E01, 0.000000E00
8.480346E01, 0.000000E00
8.498906E01, 0.000000E00
8.517370E01, 0.000000E00
8.535737E01, 0.000000E00
8.554006E01, 0.000000E00
8.572178E01, 0.000000E00
8.590251E01, 0.000000E00
8.608226E01, 0.000000E00
8.626102E01, 0.000000E00
8.643878E01, 0.000000E00
8.661554E01, 0.000000E00
8.679130E01, 0.000000E00
8.696605E01, 0.000000E00
8.713979E01, 0.000000E00
8.731251E01, 0.000000E00
8.748421E01, 0.000000E00
8.765489E01, 0.000000E00
8.782454E01, 0.000000E00
8.799316E01, 0.000000E00
8.816075E01, 0.000000E00
8.832729E01, 0.000000E00
8.849279E01, 0.000000E00
8.865725E01, 0.000000E00
8.882065E01, 0.000000E00
8.898300E01, 0.000000E00
8.914429E01, 0.000000E00
8.930451E01, 0.000000E00
8.946367E01, 0.000000E00
8.962176E01, 0.000000E00
8.977878E01, 0.000000E00
8.993472E01, 0.000000E00
9.008958E01, 0.000000E00
9.024335E01, 0.000000E00
9.039603E01, 0.000000E00
9.054763E01, 0.000000E00
9.069812E01, 0.000000E00
9.084752E01, 0.000000E00
9.099582E01, 0.000000E00
9.114301E01, 0.000000E00
9.128909E01, 0.000000E00
9.143405E01, 0.000000E00
9.157790E01, 0.000000E00
9.172064E01, 0.000000E00
9.186224E01, 0.000000E00
9.200273E01, 0.000000E00
9.214208E01, 0.000000E00
9.228030E01, 0.000000E00
9.241738E01, 0.000000E00
9.255332E01, 0.000000E00
9.268812E01, 0.000000E00
9.282178E01, 0.000000E00
9.295429E01, 0.000000E00
9.308564E01, 0.000000E00
9.321584E01, 0.000000E00
9.334488E01, 0.000000E00
9.347276E01, 0.000000E00
9.359947E01, 0.000000E00
9.372502E01, 0.000000E00
9.384940E01, 0.000000E00
9.397261E01, 0.000000E00
9.409463E01, 0.000000E00
9.421548E01, 0.000000E00
9.433515E01, 0.000000E00
9.445364E01, 0.000000E00
9.457093E01, 0.000000E00
9.468704E01, 0.000000E00
9.480195E01, 0.000000E00
9.491567E01, 0.000000E00
9.502819E01, 0.000000E00
9.513951E01, 0.000000E00
9.524962E01, 0.000000E00
9.535853E01, 0.000000E00
9.546623E01, 0.000000E00
9.557272E01, 0.000000E00
9.567799E01, 0.000000E00
9.578205E01, 0.000000E00
9.588489E01, 0.000000E00
9.598651E01, 0.000000E00
9.608691E01, 0.000000E00
9.618608E01, 0.000000E00
9.628402E01, 0.000000E00
9.638073E01, 0.000000E00
9.647621E01, 0.000000E00
9.657045E01, 0.000000E00
9.666345E01, 0.000000E00
9.675522E01, 0.000000E00
9.684574E01, 0.000000E00
9.693502E01, 0.000000E00
9.702306E01, 0.000000E00
9.710984E01, 0.000000E00
9.719538E01, 0.000000E00
9.727966E01, 0.000000E00
9.736269E01, 0.000000E00
9.744447E01, 0.000000E00
9.752498E01, 0.000000E00
9.760424E01, 0.000000E00
9.768223E01, 0.000000E00
9.775896E01, 0.000000E00
9.783443E01, 0.000000E00
9.790862E01, 0.000000E00
9.798155E01, 0.000000E00
9.805321E01, 0.000000E00
9.812360E01, 0.000000E00
9.819271E01, 0.000000E00
9.826054E01, 0.000000E00
9.832710E01, 0.000000E00
9.839238E01, 0.000000E00
9.845638E01, 0.000000E00
9.851910E01, 0.000000E00
9.858053E01, 0.000000E00
9.864068E01, 0.000000E00
9.869954E01, 0.000000E00
9.875712E01, 0.000000E00
9.881340E01, 0.000000E00
9.886840E01, 0.000000E00
9.892210E01, 0.000000E00
9.897451E01, 0.000000E00
9.902563E01, 0.000000E00
9.907545E01, 0.000000E00
9.912397E01, 0.000000E00
9.917120E01, 0.000000E00
9.921712E01, 0.000000E00
9.926175E01, 0.000000E00
9.930508E01, 0.000000E00
9.934710E01, 0.000000E00
9.938782E01, 0.000000E00
9.942724E01, 0.000000E00
9.946535E01, 0.000000E00
9.950216E01, 0.000000E00
9.953766E01, 0.000000E00
9.957185E01, 0.000000E00
9.960473E01, 0.000000E00
9.963630E01, 0.000000E00
9.966657E01, 0.000000E00
9.969552E01, 0.000000E00
9.972316E01, 0.000000E00
9.974949E01, 0.000000E00
9.977451E01, 0.000000E00
9.979821E01, 0.000000E00
9.982060E01, 0.000000E00
9.984168E01, 0.000000E00
9.986144E01, 0.000000E00
9.987989E01, 0.000000E00
9.989702E01, 0.000000E00
9.991283E01, 0.000000E00
9.992733E01, 0.000000E00
9.994051E01, 0.000000E00
9.995237E01, 0.000000E00
9.996292E01, 0.000000E00
9.997215E01, 0.000000E00
9.998006E01, 0.000000E00
9.998665E01, 0.000000E00
9.999192E01, 0.000000E00
9.999588E01, 0.000000E00
9.999852E01, 0.000000E00
9.999984E01, 0.000000E00
9.999984E01, 0.000000E00
9.999852E01, 0.000000E00
9.999588E01, 0.000000E00
9.999192E01, 0.000000E00
9.998665E01, 0.000000E00
9.998006E01, 0.000000E00
9.997215E01, 0.000000E00
9.996292E01, 0.000000E00
9.995237E01, 0.000000E00
9.994051E01, 0.000000E00
9.992733E01, 0.000000E00
9.991283E01, 0.000000E00
9.989702E01, 0.000000E00
9.987989E01, 0.000000E00
9.986144E01, 0.000000E00
9.984168E01, 0.000000E00
9.982060E01, 0.000000E00
9.979821E01, 0.000000E00
9.977451E01, 0.000000E00
9.974949E01, 0.000000E00
9.972316E01, 0.000000E00
9.969552E01, 0.000000E00
9.966657E01, 0.000000E00
9.963630E01, 0.000000E00
9.960473E01, 0.000000E00
9.957185E01, 0.000000E00
9.953766E01, 0.000000E00
9.950216E01, 0.000000E00
9.946535E01, 0.000000E00
9.942724E01, 0.000000E00
9.938782E01, 0.000000E00
9.934710E01, 0.000000E00
9.930508E01, 0.000000E00
9.926175E01, 0.000000E00
9.921712E01, 0.000000E00
9.917120E01, 0.000000E00
9.912397E01, 0.000000E00
9.907545E01, 0.000000E00
9.902563E01, 0.000000E00
9.897451E01, 0.000000E00
9.892210E01, 0.000000E00
9.886840E01, 0.000000E00
9.881340E01, 0.000000E00
9.875712E01, 0.000000E00
9.869954E01, 0.000000E00
9.864068E01, 0.000000E00
9.858053E01, 0.000000E00
9.851910E01, 0.000000E00
9.845638E01, 0.000000E00
9.839238E01, 0.000000E00
9.832710E01, 0.000000E00
9.826054E01, 0.000000E00
9.819271E01, 0.000000E00
9.812360E01, 0.000000E00
9.805321E01, 0.000000E00
9.798155E01, 0.000000E00
9.790862E01, 0.000000E00
9.783443E01, 0.000000E00
9.775896E01, 0.000000E00
9.768223E01, 0.000000E00
9.760424E01, 0.000000E00
9.752498E01, 0.000000E00
9.744447E01, 0.000000E00
9.736269E01, 0.000000E00
9.727966E01, 0.000000E00
9.719538E01, 0.000000E00
9.710984E01, 0.000000E00
9.702306E01, 0.000000E00
9.693502E01, 0.000000E00
9.684574E01, 0.000000E00
9.675522E01, 0.000000E00
9.666345E01, 0.000000E00
9.657045E01, 0.000000E00
9.647621E01, 0.000000E00
9.638073E01, 0.000000E00
9.628402E01, 0.000000E00
9.618608E01, 0.000000E00
9.608691E01, 0.000000E00
9.598651E01, 0.000000E00
9.588489E01, 0.000000E00
9.578205E01, 0.000000E00
9.567799E01, 0.000000E00
9.557272E01, 0.000000E00
9.546623E01, 0.000000E00
9.535853E01, 0.000000E00
9.524962E01, 0.000000E00
9.513951E01, 0.000000E00
9.502819E01, 0.000000E00
9.491567E01, 0.000000E00
9.480195E01, 0.000000E00
9.468704E01, 0.000000E00
9.457093E01, 0.000000E00
9.445364E01, 0.000000E00
9.433515E01, 0.000000E00
9.421548E01, 0.000000E00
9.409463E01, 0.000000E00
9.397261E01, 0.000000E00
9.384940E01, 0.000000E00
9.372502E01, 0.000000E00
9.359947E01, 0.000000E00
9.347276E01, 0.000000E00
9.334488E01, 0.000000E00
9.321584E01, 0.000000E00
9.308564E01, 0.000000E00
9.295429E01, 0.000000E00
9.282178E01, 0.000000E00
9.268812E01, 0.000000E00
9.255332E01, 0.000000E00
9.241738E01, 0.000000E00
9.228030E01, 0.000000E00
9.214208E01, 0.000000E00
9.200273E01, 0.000000E00
9.186224E01, 0.000000E00
9.172064E01, 0.000000E00
9.157790E01, 0.000000E00
9.143405E01, 0.000000E00
9.128909E01, 0.000000E00
9.114301E01, 0.000000E00
9.099582E01, 0.000000E00
9.084752E01, 0.000000E00
9.069812E01, 0.000000E00
9.054763E01, 0.000000E00
9.039603E01, 0.000000E00
9.024335E01, 0.000000E00
9.008958E01, 0.000000E00
8.993472E01, 0.000000E00
8.977878E01, 0.000000E00
8.962176E01, 0.000000E00
8.946367E01, 0.000000E00
8.930451E01, 0.000000E00
8.914429E01, 0.000000E00
8.898300E01, 0.000000E00
8.882065E01, 0.000000E00
8.865725E01, 0.000000E00
8.849279E01, 0.000000E00
8.832729E01, 0.000000E00
8.816075E01, 0.000000E00
8.799316E01, 0.000000E00
8.782454E01, 0.000000E00
8.765489E01, 0.000000E00
8.748421E01, 0.000000E00
8.731251E01, 0.000000E00
8.713979E01, 0.000000E00
8.696605E01, 0.000000E00
8.679130E01, 0.000000E00
8.661554E01, 0.000000E00
8.643878E01, 0.000000E00
8.626102E01, 0.000000E00
8.608226E01, 0.000000E00
8.590251E01, 0.000000E00
8.572178E01, 0.000000E00
8.554006E01, 0.000000E00
8.535737E01, 0.000000E00
8.517370E01, 0.000000E00
8.498906E01, 0.000000E00
8.480346E01, 0.000000E00
8.461689E01, 0.000000E00
8.442937E01, 0.000000E00
8.424089E01, 0.000000E00
8.405147E01, 0.000000E00
8.386110E01, 0.000000E00
8.366980E01, 0.000000E00
8.347756E01, 0.000000E00
8.328439E01, 0.000000E00
8.309029E01, 0.000000E00
8.289527E01, 0.000000E00
8.269933E01, 0.000000E00
8.250249E01, 0.000000E00
8.230473E01, 0.000000E00
8.210607E01, 0.000000E00
8.190652E01, 0.000000E00
8.170606E01, 0.000000E00
8.150472E01, 0.000000E00
8.130250E01, 0.000000E00
8.109939E01, 0.000000E00
8.089541E01, 0.000000E00
8.069056E01, 0.000000E00
8.048485E01, 0.000000E00
8.027827E01, 0.000000E00
8.007084E01, 0.000000E00
7.986255E01, 0.000000E00
7.965342E01, 0.000000E00
7.944345E01, 0.000000E00
7.923264E01, 0.000000E00
7.902099E01, 0.000000E00
7.880852E01, 0.000000E00
7.859523E01, 0.000000E00
7.838112E01, 0.000000E00
7.816620E01, 0.000000E00
7.795047E01, 0.000000E00
7.773394E01, 0.000000E00
7.751661E01, 0.000000E00
7.729849E01, 0.000000E00
7.707958E01, 0.000000E00
7.685989E01, 0.000000E00
7.663942E01, 0.000000E00
7.641818E01, 0.000000E00
7.619617E01, 0.000000E00
7.597340E01, 0.000000E00
7.574988E01, 0.000000E00
7.552560E01, 0.000000E00
7.530057E01, 0.000000E00
7.507481E01, 0.000000E00
7.484830E01, 0.000000E00
7.462107E01, 0.000000E00
7.439311E01, 0.000000E00
7.416443E01, 0.000000E00
7.393503E01, 0.000000E00
7.370492E01, 0.000000E00
7.347411E01, 0.000000E00
7.324260E01, 0.000000E00
7.301040E01, 0.000000E00
7.277750E01, 0.000000E00
7.254392E01, 0.000000E00
7.230967E01, 0.000000E00
7.207474E01, 0.000000E00
7.183914E01, 0.000000E00
7.160288E01, 0.000000E00
7.136596E01, 0.000000E00
7.112839E01, 0.000000E00
7.089018E01, 0.000000E00
7.065133E01, 0.000000E00
7.041184E01, 0.000000E00
7.017172E01, 0.000000E00
6.993097E01, 0.000000E00
6.968961E01, 0.000000E00
6.944763E01, 0.000000E00
6.920505E01, 0.000000E00
6.896186E01, 0.000000E00
6.871808E01, 0.000000E00
6.847370E01, 0.000000E00
6.822874E01, 0.000000E00
6.798320E01, 0.000000E00
6.773709E01, 0.000000E00
6.749041E01, 0.000000E00
6.724316E01, 0.000000E00
6.699535E01, 0.000000E00
6.674700E01, 0.000000E00
6.649809E01, 0.000000E00
6.624865E01, 0.000000E00
6.599867E01, 0.000000E00
6.574816E01, 0.000000E00
6.549712E01, 0.000000E00
6.524557E01, 0.000000E00
6.499350E01, 0.000000E00
6.474093E01, 0.000000E00
6.448786E01, 0.000000E00
6.423429E01, 0.000000E00
6.398023E01, 0.000000E00
6.372569E01, 0.000000E00
6.347067E01, 0.000000E00
6.321517E01, 0.000000E00
6.295921E01, 0.000000E00
6.270279E01, 0.000000E00
6.244591E01, 0.000000E00
6.218858E01, 0.000000E00
6.193081E01, 0.000000E00
6.167260E01, 0.000000E00
6.141396E01, 0.000000E00
6.115489E01, 0.000000E00
6.089540E01, 0.000000E00
6.063549E01, 0.000000E00
6.037518E01, 0.000000E00
6.011446E01, 0.000000E00
5.985335E01, 0.000000E00
5.959184E01, 0.000000E00
5.932995E01, 0.000000E00
5.906767E01, 0.000000E00
5.880503E01, 0.000000E00
5.854201E01, 0.000000E00
5.827863E01, 0.000000E00
5.801490E01, 0.000000E00
5.775081E01, 0.000000E00
5.748638E01, 0.000000E00
5.722161E01, 0.000000E00
5.695651E01, 0.000000E00
5.669108E01, 0.000000E00
5.642533E01, 0.000000E00
5.615926E01, 0.000000E00
5.589288E01, 0.000000E00
5.562620E01, 0.000000E00
5.535922E01, 0.000000E00
5.509195E01, 0.000000E00
5.482440E01, 0.000000E00
5.455656E01, 0.000000E00
5.428845E01, 0.000000E00
5.402007E01, 0.000000E00
5.375143E01, 0.000000E00
5.348253E01, 0.000000E00
5.321338E01, 0.000000E00
5.294399E01, 0.000000E00
5.267435E01, 0.000000E00
5.240449E01, 0.000000E00
5.213439E01, 0.000000E00
5.186408E01, 0.000000E00
5.159355E01, 0.000000E00
5.132281E01, 0.000000E00
5.105187E01, 0.000000E00
5.078073E01, 0.000000E00
5.050940E01, 0.000000E00
5.023789E01, 0.000000E00
4.996619E01, 0.000000E00
4.969432E01, 0.000000E00
4.942229E01, 0.000000E00
4.915009E01, 0.000000E00
4.887773E01, 0.000000E00
4.860523E01, 0.000000E00
4.833258E01, 0.000000E00
4.805980E01, 0.000000E00
4.778688E01, 0.000000E00
4.751383E01, 0.000000E00
4.724067E01, 0.000000E00
4.696739E01, 0.000000E00
4.669400E01, 0.000000E00
4.642051E01, 0.000000E00
4.614692E01, 0.000000E00
4.587324E01, 0.000000E00
4.559948E01, 0.000000E00
4.532563E01, 0.000000E00
4.505172E01, 0.000000E00
4.477773E01, 0.000000E00
4.450369E01, 0.000000E00
4.422959E01, 0.000000E00
4.395544E01, 0.000000E00
4.368125E01, 0.000000E00
4.340702E01, 0.000000E00
4.313275E01, 0.000000E00
4.285846E01, 0.000000E00
4.258415E01, 0.000000E00
4.230983E01, 0.000000E00
4.203550E01, 0.000000E00
4.176116E01, 0.000000E00
4.148683E01, 0.000000E00
4.121251E01, 0.000000E00
4.093820E01, 0.000000E00
4.066391E01, 0.000000E00
4.038965E01, 0.000000E00
4.011542E01, 0.000000E00
3.984123E01, 0.000000E00
3.956708E01, 0.000000E00
3.929299E01, 0.000000E00
3.901894E01, 0.000000E00
3.874496E01, 0.000000E00
3.847105E01, 0.000000E00
3.819721E01, 0.000000E00
3.792345E01, 0.000000E00
3.764977E01, 0.000000E00
3.737618E01, 0.000000E00
3.710269E01, 0.000000E00
3.682930E01, 0.000000E00
3.655602E01, 0.000000E00
3.628285E01, 0.000000E00
3.600980E01, 0.000000E00
3.573687E01, 0.000000E00
3.546407E01, 0.000000E00
3.519141E01, 0.000000E00
3.491889E01, 0.000000E00
3.464652E01, 0.000000E00
3.437430E01, 0.000000E00
3.410224E01, 0.000000E00
3.383034E01, 0.000000E00
3.355862E01, 0.000000E00
3.328706E01, 0.000000E00
3.301569E01, 0.000000E00
3.274451E01, 0.000000E00
3.247352E01, 0.000000E00
3.220272E01, 0.000000E00
3.193213E01, 0.000000E00
3.166175E01, 0.000000E00
3.139158E01, 0.000000E00
3.112163E01, 0.000000E00
3.085191E01, 0.000000E00
3.058242E01, 0.000000E00
3.031317E01, 0.000000E00
3.004415E01, 0.000000E00
2.977539E01, 0.000000E00
2.950688E01, 0.000000E00
2.923862E01, 0.000000E00
2.897063E01, 0.000000E00
2.870291E01, 0.000000E00
2.843547E01, 0.000000E00
2.816830E01, 0.000000E00
2.790142E01, 0.000000E00
2.763483E01, 0.000000E00
2.736854E01, 0.000000E00
2.710255E01, 0.000000E00
2.683687E01, 0.000000E00
2.657149E01, 0.000000E00
2.630644E01, 0.000000E00
2.604171E01, 0.000000E00
2.577731E01, 0.000000E00
2.551324E01, 0.000000E00
2.524951E01, 0.000000E00
2.498612E01, 0.000000E00
2.472309E01, 0.000000E00
2.446041E01, 0.000000E00
2.419809E01, 0.000000E00
2.393613E01, 0.000000E00
2.367454E01, 0.000000E00
2.341333E01, 0.000000E00
2.315250E01, 0.000000E00
2.289206E01, 0.000000E00
2.263200E01, 0.000000E00
2.237235E01, 0.000000E00
2.211309E01, 0.000000E00
2.185424E01, 0.000000E00
2.159580E01, 0.000000E00
2.133778E01, 0.000000E00
2.108017E01, 0.000000E00
2.082300E01, 0.000000E00
2.056625E01, 0.000000E00
2.030995E01, 0.000000E00
2.005408E01, 0.000000E00
1.979866E01, 0.000000E00
1.954369E01, 0.000000E00
1.928918E01, 0.000000E00
1.903512E01, 0.000000E00
1.878154E01, 0.000000E00
1.852842E01, 0.000000E00
1.827578E01, 0.000000E00
1.802362E01, 0.000000E00
1.777195E01, 0.000000E00
1.752076E01, 0.000000E00
1.727007E01, 0.000000E00
1.701988E01, 0.000000E00
1.677019E01, 0.000000E00
1.652102E01, 0.000000E00
1.627235E01, 0.000000E00
1.602421E01, 0.000000E00
1.577659E01, 0.000000E00
1.552949E01, 0.000000E00
1.528293E01, 0.000000E00
1.503691E01, 0.000000E00
1.479142E01, 0.000000E00
1.454649E01, 0.000000E00
1.430210E01, 0.000000E00
1.405827E01, 0.000000E00
1.381500E01, 0.000000E00
1.357229E01, 0.000000E00
1.333016E01, 0.000000E00
1.308859E01, 0.000000E00
1.284760E01, 0.000000E00
1.260720E01, 0.000000E00
1.236738E01, 0.000000E00
1.212815E01, 0.000000E00
1.188952E01, 0.000000E00
1.165149E01, 0.000000E00
1.141406E01, 0.000000E00
1.117724E01, 0.000000E00
1.094103E01, 0.000000E00
1.070544E01, 0.000000E00
1.047047E01, 0.000000E00
1.023613E01, 0.000000E00
1.000242E01, 0.000000E00
9.769334E00, 0.000000E00
9.536890E00, 0.000000E00
9.305089E00, 0.000000E00
9.073933E00, 0.000000E00
8.843428E00, 0.000000E00
8.613577E00, 0.000000E00
8.384384E00, 0.000000E00
8.155854E00, 0.000000E00
7.927990E00, 0.000000E00
7.700796E00, 0.000000E00
7.474276E00, 0.000000E00
7.248435E00, 0.000000E00
7.023275E00, 0.000000E00
6.798802E00, 0.000000E00
6.575019E00, 0.000000E00
6.351929E00, 0.000000E00
6.129537E00, 0.000000E00
5.907847E00, 0.000000E00
5.686861E00, 0.000000E00
5.466585E00, 0.000000E00
5.247021E00, 0.000000E00
5.028173E00, 0.000000E00
4.810046E00, 0.000000E00
4.592642E00, 0.000000E00
4.375966E00, 0.000000E00
4.160021E00, 0.000000E00
3.944810E00, 0.000000E00
3.730337E00, 0.000000E00
3.516607E00, 0.000000E00
3.303621E00, 0.000000E00
3.091385E00, 0.000000E00
2.879900E00, 0.000000E00
2.669172E00, 0.000000E00
2.459202E00, 0.000000E00
2.249995E00, 0.000000E00
2.041554E00, 0.000000E00
1.833883E00, 0.000000E00
1.626984E00, 0.000000E00
1.420861E00, 0.000000E00
1.215517E00, 0.000000E00
1.010956E00, 0.000000E00
8.071802E-01, 0.000000E00
6.041938E-01, 0.000000E00
4.019994E-01, 0.000000E00
2.006005E-01, 0.000000E00
3.898172E-15, 0.000000E00
##END
