# Supplementary material for: The self-assembly of l-histidine might be the cause of histidinemia
Source: Sci Rep. 2023 Oct 14;13:17461. doi: 10.1038/s41598-023-44749-5 (PMC10576791; doi:10.1038/s41598-023-44749-5)
Supplement: Supplementary file 2 — Supplementary Information 2. [file 41598_2023_44749_MOESM2_ESM.zip › DOSY Data/7_25mM L-His DOSY/acqu2s]

##TITLE= Parameter file, TopSpin 3.6.4
##JCAMPDX= 5.0
##DATATYPE= Parameter Values
##NPOINTS= 18	$$ modification sequence number
##ORIGIN= Bruker BioSpin GmbH
##OWNER= USER
$$ 2023-09-07 09:33:48.859 +0530  USER@DESKTOP-KEIA6PG
$$ D:/MSC PROJECT IIRBS/HIS 25mM pH7 37C DOSY-06-09-23/7/acqu2s
$$ process C:\Bruker\TopSpin3.6.4\prog\mod\go4.exe
##$ACQT0= 0
##$BF1= 400.13
##$FnILOOP= 0
##$FnMODE= 1
##$NUC1= <1H>
##$NusJSP= 0
##$NusT2= 1
##$NusTD= 16
##$O1= 1879.95
##$ProjAngle= 0
##$SFO1= 400.13187995
##$SW= 9.9967040879118
##$SW_h= 4000
##$TD= 16
##END=
