# Supplementary material for: The self-assembly of l-histidine might be the cause of histidinemia
Source: Sci Rep. 2023 Oct 14;13:17461. doi: 10.1038/s41598-023-44749-5 (PMC10576791; doi:10.1038/s41598-023-44749-5)
Supplement: Supplementary file 2 — Supplementary Information 2. [file 41598_2023_44749_MOESM2_ESM.zip › DOSY Data/7_25mM L-His DOSY/audita.txt]

##TITLE= Audit trail, TopSpin 3.6.4
##JCAMPDX= 5.01
##ORIGIN= Bruker BioSpin GmbH
##OWNER= USER
$$ D:/MSC PROJECT IIRBS/HIS 25mM pH7 37C DOSY-06-09-23/7/audita.txt
##AUDIT TRAIL=  $$ (NUMBER, WHEN, WHO, WHERE, PROCESS, VERSION, WHAT)
(   1,<2023-09-07 09:33:49.328 +0530>,<USER>,<DESKTOP-KEIA6PG>,<go4>,<TopSpin 3.6.4>,
      <created by zg on data set with UUID '184162d6-4d30-11ee-92ca-1c697a96b241'
       started at 2023-09-07 09:09:05.686 +0530,
       POWCHK enabled, PULCHK disabled,
       completed at 2023-09-07 09:33:49.312 +0530

       configuration hash MD5:
       46 E8 DE 0A 6D A4 04 D3 C3 93 04 7B 61 24 4B 3A
       data hash MD5: 16K * 16
       B3 6A B2 45 6B C9 C9 0A C6 F3 DB AB 93 71 27 97
>)
##END=

$$ hash MD5
$$ 89 0E C5 D4 48 2E 56 C8 53 96 5F 54 73 D2 C9 65
