# Supplementary material for: The self-assembly of l-histidine might be the cause of histidinemia
Source: Sci Rep. 2023 Oct 14;13:17461. doi: 10.1038/s41598-023-44749-5 (PMC10576791; doi:10.1038/s41598-023-44749-5)
Supplement: Supplementary file 2 — Supplementary Information 2. [file 41598_2023_44749_MOESM2_ESM.zip › DOSY Data/7_25mM L-His DOSY/pdata/1/dosy]

##TITLE= Parameter file, TopSpin 3.6.4
##JCAMPDX= 5.0
##DATATYPE= Parameter Values
##NPOINTS= 7	$$ modification sequence number
##ORIGIN= Bruker BioSpin GmbH
##OWNER= USER
$$ 2023-09-07 10:52:19.074 +0530  USER@DESKTOP-KEIA6PG
$$ D:/MSC PROJECT IIRBS/HIS 25mM pH7 37C DOSY-06-09-23/7/pdata/1/dosy
$$ process C:\Bruker\TopSpin3.6.4\prog\au\bin\setdiffparm.exe
##$DISPmax= -8
##$DISPmin= -10
##$Gamma= 4257.7
##$Gdist= 99.9000000059605
##$Glen= 1.20000004768372
##$Ndata= 16
##$Nexp= 1
##$Npars= 7
##$Nvar= 2
##$Scale= 1
##$Xlist= <difflist>
##END=
