# Supplementary material for: The self-assembly of l-histidine might be the cause of histidinemia
Source: Sci Rep. 2023 Oct 14;13:17461. doi: 10.1038/s41598-023-44749-5 (PMC10576791; doi:10.1038/s41598-023-44749-5)
Supplement: Supplementary file 2 — Supplementary Information 2. [file 41598_2023_44749_MOESM2_ESM.zip › DOSY Data/7_25mM L-His DOSY/pdata/2/auditp.txt]

##TITLE= Audit trail, TopSpin 3.6.4
##JCAMPDX= 5.01
##ORIGIN= Bruker BioSpin GmbH
##OWNER= USER
$$ D:/MSC PROJECT IIRBS/HIS 25mM pH7 37C DOSY-06-09-23/7/pdata/2/auditp.txt
##AUDIT TRAIL=  $$ (NUMBER, WHEN, WHO, WHERE, PROCESS, VERSION, WHAT)
(   1,<2023-09-07 09:33:49.328 +0530>,<USER>,<DESKTOP-KEIA6PG>,<go4>,<TopSpin 3.6.4>,
      <created by zg on data set with UUID '184162d6-4d30-11ee-92ca-1c697a96b241'
       started at 2023-09-07 09:09:05.686 +0530,
       POWCHK enabled, PULCHK disabled,
       completed at 2023-09-07 09:33:49.312 +0530

       configuration hash MD5:
       46 E8 DE 0A 6D A4 04 D3 C3 93 04 7B 61 24 4B 3A
       data hash MD5: 16K * 16
       B3 6A B2 45 6B C9 C9 0A C6 F3 DB AB 93 71 27 97
>)
(   2,<2023-09-07 10:51:53.419 +0530>,<USER>,<DESKTOP-KEIA6PG>,<proc2d>,<TopSpin 3.6.4>,
      <Start of raw data processing
       xf2 F2: SI = 8K WDW = 1 LB = 0.3 FT_mod = 6 PKNL = 1 PHC0 = 91.56398 PHC1 = -8.332237 F1: SI = 32
       data hash MD5: 8K * 32
       AA 44 CD F9 33 50 6F 65 11 EA E9 64 6E 52 44 84>)
(   3,<2023-09-07 10:51:59.042 +0530>,<USER>,<DESKTOP-KEIA6PG>,<proc2d>,<TopSpin 3.6.4>,
      <abs2 F2: ABSG = 5 ABSF1 = 10.0012 ABSF2 = 0.0007601951
       data hash MD5: 8K * 32
       50 91 45 35 AE 1C EE 72 1E 39 3F 61 DE 0A 3B 3D>)
(   4,<2023-09-07 10:53:06.403 +0530>,<USER>,<DESKTOP-KEIA6PG>,<dirdata>,<TopSpin 3.6.4>,
      <wrp from 1 7 "HIS 25mM pH7 37C DOSY-06-09-23" "D:/MSC PROJECT IIRBS"
       data hash MD5: 8K * 32
       50 91 45 35 AE 1C EE 72 1E 39 3F 61 DE 0A 3B 3D>)
##END=

$$ hash MD5
$$ E8 AC A9 C1 7F AB EC 2A B2 2B C2 7A EB FF 31 3C
