# Supplementary material for: The self-assembly of l-histidine might be the cause of histidinemia
Source: Sci Rep. 2023 Oct 14;13:17461. doi: 10.1038/s41598-023-44749-5 (PMC10576791; doi:10.1038/s41598-023-44749-5)
Supplement: Supplementary file 2 — Supplementary Information 2. [file 41598_2023_44749_MOESM2_ESM.zip › DOSY Data/7_25mM L-His DOSY/pdata/2/dosy]

##TITLE= Parameter file, TopSpin 3.6.4
##JCAMPDX= 5.0
##DATATYPE= Parameter Values
##NPOINTS= 1	$$ modification sequence number
##ORIGIN= Bruker BioSpin GmbH
##OWNER= USER
$$ 2023-09-07 10:53:06.388 +0530  USER@DESKTOP-KEIA6PG
$$ D:/MSC PROJECT IIRBS/HIS 25mM pH7 37C DOSY-06-09-23/7/pdata/2/dosy
$$ process C:\Bruker\TopSpin3.6.4\prog\mod\dirdata.exe
##$Bline= 0
##$Bmax= 2147483647
##$Bmin= -2147483647
##$Bvary= 0
##$D1= 1e-009
##$D1max= 1e-008
##$D1min= 0
##$D1vary= 1
##$D2= 0
##$D2max= 1e-008
##$D2min= 0
##$D2vary= 0
##$D3= 0
##$D3max= 1e-008
##$D3min= 0
##$D3vary= 0
##$DFACTOR= 1
##$DFmin= 2
##$DISPmax= -8
##$DISPmin= -10
##$DOSYDBG= 0
##$Dmax= 5000
##$Dmin= 10
##$EPS= 1
##$ExpVar= 0
##$F1mode= 0
##$FSIZE= 128
##$Gamma= 4257.7
##$Gdist= 99.9000000059605
##$Glen= 1.20000004768372
##$Grad= 0
##$I1= 1000000000
##$I1max= 2147483647
##$I1min= -2147483647
##$I1vary= 1
##$I2= 0
##$I2max= 2147483647
##$I2min= -2147483647
##$I2vary= 0
##$I3= 0
##$I3max= 2147483647
##$I3min= -2147483647
##$I3vary= 0
##$ITERCHK= 300
##$ITERMAX= 20000
##$Imode= 0
##$LAMBCNT= 2
##$LAMBSP= 30
##$LWF= 1
##$MINITER= 6
##$Maxiter= 100
##$Method= 0
##$Ndata= 16
##$Nexp= 1
##$Noise= 0
##$Nonneg= 1
##$Npars= 7
##$Nstart= 0
##$Nvar= 2
##$PC= 4
##$PROCTYP= 2
##$Qmode= 0
##$RegMult= 1
##$Scale= 1
##$SpiSup= 1
##$THRESH= 100
##$Xlist= <difflist>
##END=
