# Supplementary material for: The self-assembly of l-histidine might be the cause of histidinemia
Source: Sci Rep. 2023 Oct 14;13:17461. doi: 10.1038/s41598-023-44749-5 (PMC10576791; doi:10.1038/s41598-023-44749-5)
Supplement: Supplementary file 2 — Supplementary Information 2. [file 41598_2023_44749_MOESM2_ESM.zip › DOSY Data/7_25mM L-His DOSY/pdata/2/t1par]

##TITLE= Parameter file, TopSpin 3.6.4
##JCAMPDX= 5.0
##DATATYPE= Parameter Values
##NPOINTS= 1	$$ modification sequence number
##ORIGIN= Bruker BioSpin GmbH
##OWNER= USER
$$ 2023-09-07 10:53:06.388 +0530  USER@DESKTOP-KEIA6PG
$$ D:/MSC PROJECT IIRBS/HIS 25mM pH7 37C DOSY-06-09-23/7/pdata/2/t1par
$$ process C:\Bruker\TopSpin3.6.4\prog\mod\dirdata.exe
##$BIGDEL= 99.9
##$CALCDN= no
##$COMPNO= 1
##$CONV= 1e-005
##$CURSOR= 0
##$DRIFT= 5
##$EDGUESS= 0
##$EDPARM= 0
##$FCTTYPE= 10
##$FIDNUMB= 0
##$FITT1T2= 0
##$FITTYPE= 0
##$GAMM= 4257.7
##$GRADIEN= 1
##$GUESSES= (0..23)
1 1e-009 1 1 1 1 1 1 1 1 1 1 0.1 1e-010 1 1 1 1 1 1 1 1 1 1
##$INC= 1
##$INTRNG= 1
##$LISTINC= 0.001
##$LISTTYP= <difflist>
##$LITDEL= 1.2
##$MAXPNTS= 12
##$NUMPNTS= 16
##$NUMTERM= 2
##$PARM= (0..11)
0 0 0 0 0 0 0 0 0 0 0 0
##$PDTYP= <pd>
##$REGIONS= 2
##$SHOWINT= yes
##$SHOWPP= yes
##$SHOWTXT= 1
##$START= 1
##$X_END= 0
##$X_START= 0
##$Y_END= 0
##$Y_START= 0
##END=
