# Supplementary material for: The self-assembly of l-histidine might be the cause of histidinemia
Source: Sci Rep. 2023 Oct 14;13:17461. doi: 10.1038/s41598-023-44749-5 (PMC10576791; doi:10.1038/s41598-023-44749-5)
Supplement: Supplementary file 2 — Supplementary Information 2. [file 41598_2023_44749_MOESM2_ESM.zip › DOSY Data/7_25mM L-His DOSY/shimvalues]

# Thu Sep 07 09:11:01 2023
#$$PROBEIDENTIFIER=Z8246_0113
#$$PROBENAME=PH DUL 400S1 C-H-D-05 Z
#$$SHIMID=313232
#
# Active Shim Gradients
#
Z           		9756            
Z2          		-3610           
Z3          		-1245           
Z4          		-5371           
Z5          		539             
Z6          		2405            
X           		-3550           
XZ          		3988            
XZ2         		-1088           
XZ3         		1249            
Y           		-1839           
YZ          		4147            
YZ2         		-1084           
YZ3         		-2594           
XY          		10219           
XYZ         		372             
(X2-Y2)     		813             
(X2-Y2)Z    		-384            
X3          		718             
Y3          		-568            
#
# Lock Parameter
#
FIELD		5216.581
LOCKPHASE		345.395 
LOCKPOWER		-18.000 
LOCKGAIN		125.600 
LOCKDC		-75.000 
LOCKSHIFT		4.700   
LOOPGAIN		-5.000  
LOOPTIME		0.350   
LOOPFILTER		100.000 
#
IEEE64_VERSION_CODE 1
#
# Shim currents 
#
SHIM_SETTING [1 ]  4731.55971382   
SHIM_SETTING [2 ]  -1786.95827223  
SHIM_SETTING [3 ]  -654.72140288   
SHIM_SETTING [4 ]  -2825.25468487  
SHIM_SETTING [5 ]  283.51305979    
SHIM_SETTING [6 ]  -1867.46924165  
SHIM_SETTING [7 ]  2097.62225216   
SHIM_SETTING [8 ]  -572.31945808   
SHIM_SETTING [9 ]  427.43194054    
SHIM_SETTING [10]  5375.36710671   
SHIM_SETTING [11]  -967.17814644   
SHIM_SETTING [12]  2181.55016304   
SHIM_SETTING [13]  -570.42358276   
SHIM_SETTING [14]  -1364.70362571  
SHIM_SETTING [15]  1264.85462420   
SHIM_SETTING [16]  -202.03766692   
SHIM_SETTING [17]  657.06749342    
SHIM_SETTING [18]  195.60056024    
SHIM_SETTING [19]  377.81556754    
SHIM_SETTING [20]  -298.62185544   
