# Supplementary material for: The self-assembly of l-histidine might be the cause of histidinemia
Source: Sci Rep. 2023 Oct 14;13:17461. doi: 10.1038/s41598-023-44749-5 (PMC10576791; doi:10.1038/s41598-023-44749-5)
Supplement: Supplementary file 3 — Supplementary Information 3. [file 41598_2023_44749_MOESM3_ESM.zip]

Archive with 2,636 entries (2,332 files):
- Raw NMR Data-L-His-Sunilkumar P N/NMR Data-25mM L-His  at 20C pH 7-8/
- Raw NMR Data-L-His-Sunilkumar P N/NMR Data-25mM L-His  at 20C pH 7-8/10/
- Raw NMR Data-L-His-Sunilkumar P N/NMR Data-25mM L-His  at 20C pH 7-8/10/acqu
- Raw NMR Data-L-His-Sunilkumar P N/NMR Data-25mM L-His  at 20C pH 7-8/10/acqus
- Raw NMR Data-L-His-Sunilkumar P N/NMR Data-25mM L-His  at 20C pH 7-8/10/audita.txt
- Raw NMR Data-L-His-Sunilkumar P N/NMR Data-25mM L-His  at 20C pH 7-8/10/fid
- Raw NMR Data-L-His-Sunilkumar P N/NMR Data-25mM L-His  at 20C pH 7-8/10/format.temp
- Raw NMR Data-L-His-Sunilkumar P N/NMR Data-25mM L-His  at 20C pH 7-8/10/pdata/
- Raw NMR Data-L-His-Sunilkumar P N/NMR Data-25mM L-His  at 20C pH 7-8/10/pdata/1/
- Raw NMR Data-L-His-Sunilkumar P N/NMR Data-25mM L-His  at 20C pH 7-8/10/pdata/1/1i
- Raw NMR Data-L-His-Sunilkumar P N/NMR Data-25mM L-His  at 20C pH 7-8/10/pdata/1/1r
- Raw NMR Data-L-His-Sunilkumar P N/NMR Data-25mM L-His  at 20C pH 7-8/10/pdata/1/assocs
- Raw NMR Data-L-His-Sunilkumar P N/NMR Data-25mM L-His  at 20C pH 7-8/10/pdata/1/auditp.txt
- Raw NMR Data-L-His-Sunilkumar P N/NMR Data-25mM L-His  at 20C pH 7-8/10/pdata/1/base_info
- Raw NMR Data-L-His-Sunilkumar P N/NMR Data-25mM L-His  at 20C pH 7-8/10/pdata/1/outd
- Raw NMR Data-L-His-Sunilkumar P N/NMR Data-25mM L-His  at 20C pH 7-8/10/pdata/1/peaklist.xml
- Raw NMR Data-L-His-Sunilkumar P N/NMR Data-25mM L-His  at 20C pH 7-8/10/pdata/1/peakrng
- Raw NMR Data-L-His-Sunilkumar P N/NMR Data-25mM L-His  at 20C pH 7-8/10/pdata/1/peaks
- Raw NMR Data-L-His-Sunilkumar P N/NMR Data-25mM L-His  at 20C pH 7-8/10/pdata/1/proc
- Raw NMR Data-L-His-Sunilkumar P N/NMR Data-25mM L-His  at 20C pH 7-8/10/pdata/1/procs
- Raw NMR Data-L-His-Sunilkumar P N/NMR Data-25mM L-His  at 20C pH 7-8/10/pdata/1/thumb.png
- Raw NMR Data-L-His-Sunilkumar P N/NMR Data-25mM L-His  at 20C pH 7-8/10/pdata/1/title
- Raw NMR Data-L-His-Sunilkumar P N/NMR Data-25mM L-His  at 20C pH 7-8/10/pulseprogram
- Raw NMR Data-L-His-Sunilkumar P N/NMR Data-25mM L-His  at 20C pH 7-8/10/scon2
- Raw NMR Data-L-His-Sunilkumar P N/NMR Data-25mM L-His  at 20C pH 7-8/10/shimvalues
- Raw NMR Data-L-His-Sunilkumar P N/NMR Data-25mM L-His  at 20C pH 7-8/10/specpar
- Raw NMR Data-L-His-Sunilkumar P N/NMR Data-25mM L-His  at 20C pH 7-8/10/uxnmr.info
- Raw NMR Data-L-His-Sunilkumar P N/NMR Data-25mM L-His  at 20C pH 7-8/10/uxnmr.par
- Raw NMR Data-L-His-Sunilkumar P N/NMR Data-25mM L-His  at 20C pH 7-8/11/
- Raw NMR Data-L-His-Sunilkumar P N/NMR Data-25mM L-His  at 20C pH 7-8/11/acqu
- Raw NMR Data-L-His-Sunilkumar P N/NMR Data-25mM L-His  at 20C pH 7-8/11/acqus
- Raw NMR Data-L-His-Sunilkumar P N/NMR Data-25mM L-His  at 20C pH 7-8/11/audita.txt
- Raw NMR Data-L-His-Sunilkumar P N/NMR Data-25mM L-His  at 20C pH 7-8/11/fid
- Raw NMR Data-L-His-Sunilkumar P N/NMR Data-25mM L-His  at 20C pH 7-8/11/format.temp
- Raw NMR Data-L-His-Sunilkumar P N/NMR Data-25mM L-His  at 20C pH 7-8/11/pdata/
- Raw NMR Data-L-His-Sunilkumar P N/NMR Data-25mM L-His  at 20C pH 7-8/11/pdata/1/
- Raw NMR Data-L-His-Sunilkumar P N/NMR Data-25mM L-His  at 20C pH 7-8/11/pdata/1/1i
- Raw NMR Data-L-His-Sunilkumar P N/NMR Data-25mM L-His  at 20C pH 7-8/11/pdata/1/1r
- Raw NMR Data-L-His-Sunilkumar P N/NMR Data-25mM L-His  at 20C pH 7-8/11/pdata/1/assocs
- Raw NMR Data-L-His-Sunilkumar P N/NMR Data-25mM L-His  at 20C pH 7-8/11/pdata/1/auditp.txt
- Raw NMR Data-L-His-Sunilkumar P N/NMR Data-25mM L-His  at 20C pH 7-8/11/pdata/1/base_info
- Raw NMR Data-L-His-Sunilkumar P N/NMR Data-25mM L-His  at 20C pH 7-8/11/pdata/1/outd
- Raw NMR Data-L-His-Sunilkumar P N/NMR Data-25mM L-His  at 20C pH 7-8/11/pdata/1/peaklist.xml
- Raw NMR Data-L-His-Sunilkumar P N/NMR Data-25mM L-His  at 20C pH 7-8/11/pdata/1/peakrng
- Raw NMR Data-L-His-Sunilkumar P N/NMR Data-25mM L-His  at 20C pH 7-8/11/pdata/1/peaks
- Raw NMR Data-L-His-Sunilkumar P N/NMR Data-25mM L-His  at 20C pH 7-8/11/pdata/1/proc
- Raw NMR Data-L-His-Sunilkumar P N/NMR Data-25mM L-His  at 20C pH 7-8/11/pdata/1/procs
- Raw NMR Data-L-His-Sunilkumar P N/NMR Data-25mM L-His  at 20C pH 7-8/11/pdata/1/thumb.png
- Raw NMR Data-L-His-Sunilkumar P N/NMR Data-25mM L-His  at 20C pH 7-8/11/pdata/1/title
- Raw NMR Data-L-His-Sunilkumar P N/NMR Data-25mM L-His  at 20C pH 7-8/11/pulseprogram
- Raw NMR Data-L-His-Sunilkumar P N/NMR Data-25mM L-His  at 20C pH 7-8/11/scon2
- Raw NMR Data-L-His-Sunilkumar P N/NMR Data-25mM L-His  at 20C pH 7-8/11/shimvalues
- Raw NMR Data-L-His-Sunilkumar P N/NMR Data-25mM L-His  at 20C pH 7-8/11/specpar
- Raw NMR Data-L-His-Sunilkumar P N/NMR Data-25mM L-His  at 20C pH 7-8/11/uxnmr.info
- Raw NMR Data-L-His-Sunilkumar P N/NMR Data-25mM L-His  at 20C pH 7-8/11/uxnmr.par
- Raw NMR Data-L-His-Sunilkumar P N/NMR Data-25mM L-His  at 20C pH 7-8/12/
- Raw NMR Data-L-His-Sunilkumar P N/NMR Data-25mM L-His  at 20C pH 7-8/12/acqu
- Raw NMR Data-L-His-Sunilkumar P N/NMR Data-25mM L-His  at 20C pH 7-8/12/acqus
- Raw NMR Data-L-His-Sunilkumar P N/NMR Data-25mM L-His  at 20C pH 7-8/12/audita.txt
- Raw NMR Data-L-His-Sunilkumar P N/NMR Data-25mM L-His  at 20C pH 7-8/12/fid
- Raw NMR Data-L-His-Sunilkumar P N/NMR Data-25mM L-His  at 20C pH 7-8/12/format.temp
- Raw NMR Data-L-His-Sunilkumar P N/NMR Data-25mM L-His  at 20C pH 7-8/12/pdata/
- Raw NMR Data-L-His-Sunilkumar P N/NMR Data-25mM L-His  at 20C pH 7-8/12/pdata/1/
- Raw NMR Data-L-His-Sunilkumar P N/NMR Data-25mM L-His  at 20C pH 7-8/12/pdata/1/1i
- Raw NMR Data-L-His-Sunilkumar P N/NMR Data-25mM L-His  at 20C pH 7-8/12/pdata/1/1r
- Raw NMR Data-L-His-Sunilkumar P N/NMR Data-25mM L-His  at 20C pH 7-8/12/pdata/1/auditp.txt
- Raw NMR Data-L-His-Sunilkumar P N/NMR Data-25mM L-His  at 20C pH 7-8/12/pdata/1/base_info
- Raw NMR Data-L-His-Sunilkumar P N/NMR Data-25mM L-His  at 20C pH 7-8/12/pdata/1/outd
- Raw NMR Data-L-His-Sunilkumar P N/NMR Data-25mM L-His  at 20C pH 7-8/12/pdata/1/peaklist.xml
- Raw NMR Data-L-His-Sunilkumar P N/NMR Data-25mM L-His  at 20C pH 7-8/12/pdata/1/peakrng
- Raw NMR Data-L-His-Sunilkumar P N/NMR Data-25mM L-His  at 20C pH 7-8/12/pdata/1/peaks
- Raw NMR Data-L-His-Sunilkumar P N/NMR Data-25mM L-His  at 20C pH 7-8/12/pdata/1/proc
- Raw NMR Data-L-His-Sunilkumar P N/NMR Data-25mM L-His  at 20C pH 7-8/12/pdata/1/procs
- Raw NMR Data-L-His-Sunilkumar P N/NMR Data-25mM L-His  at 20C pH 7-8/12/pdata/1/thumb.png
- Raw NMR Data-L-His-Sunilkumar P N/NMR Data-25mM L-His  at 20C pH 7-8/12/pdata/1/title
- Raw NMR Data-L-His-Sunilkumar P N/NMR Data-25mM L-His  at 20C pH 7-8/12/pulseprogram
- Raw NMR Data-L-His-Sunilkumar P N/NMR Data-25mM L-His  at 20C pH 7-8/12/scon2
- Raw NMR Data-L-His-Sunilkumar P N/NMR Data-25mM L-His  at 20C pH 7-8/12/shimvalues
- Raw NMR Data-L-His-Sunilkumar P N/NMR Data-25mM L-His  at 20C pH 7-8/12/specpar
- Raw NMR Data-L-His-Sunilkumar P N/NMR Data-25mM L-His  at 20C pH 7-8/12/uxnmr.info
- Raw NMR Data-L-His-Sunilkumar P N/NMR Data-25mM L-His  at 20C pH 7-8/12/uxnmr.par
- Raw NMR Data-L-His-Sunilkumar P N/NMR Data-25mM L-His  at 20C pH 7-8/13/
- Raw NMR Data-L-His-Sunilkumar P N/NMR Data-25mM L-His  at 20C pH 7-8/13/acqu
- Raw NMR Data-L-His-Sunilkumar P N/NMR Data-25mM L-His  at 20C pH 7-8/13/acqus
- Raw NMR Data-L-His-Sunilkumar P N/NMR Data-25mM L-His  at 20C pH 7-8/13/audita.txt
- Raw NMR Data-L-His-Sunilkumar P N/NMR Data-25mM L-His  at 20C pH 7-8/13/fid
- Raw NMR Data-L-His-Sunilkumar P N/NMR Data-25mM L-His  at 20C pH 7-8/13/format.temp
- Raw NMR Data-L-His-Sunilkumar P N/NMR Data-25mM L-His  at 20C pH 7-8/13/pdata/
- Raw NMR Data-L-His-Sunilkumar P N/NMR Data-25mM L-His  at 20C pH 7-8/13/pdata/1/
- Raw NMR Data-L-His-Sunilkumar P N/NMR Data-25mM L-His  at 20C pH 7-8/13/pdata/1/1i
- Raw NMR Data-L-His-Sunilkumar P N/NMR Data-25mM L-His  at 20C pH 7-8/13/pdata/1/1r
- Raw NMR Data-L-His-Sunilkumar P N/NMR Data-25mM L-His  at 20C pH 7-8/13/pdata/1/auditp.txt
- Raw NMR Data-L-His-Sunilkumar P N/NMR Data-25mM L-His  at 20C pH 7-8/13/pdata/1/base_info
- Raw NMR Data-L-His-Sunilkumar P N/NMR Data-25mM L-His  at 20C pH 7-8/13/pdata/1/outd
- Raw NMR Data-L-His-Sunilkumar P N/NMR Data-25mM L-His  at 20C pH 7-8/13/pdata/1/peaklist.xml
- Raw NMR Data-L-His-Sunilkumar P N/NMR Data-25mM L-His  at 20C pH 7-8/13/pdata/1/peakrng
- Raw NMR Data-L-His-Sunilkumar P N/NMR Data-25mM L-His  at 20C pH 7-8/13/pdata/1/peaks
- Raw NMR Data-L-His-Sunilkumar P N/NMR Data-25mM L-His  at 20C pH 7-8/13/pdata/1/proc
- Raw NMR Data-L-His-Sunilkumar P N/NMR Data-25mM L-His  at 20C pH 7-8/13/pdata/1/procs
- Raw NMR Data-L-His-Sunilkumar P N/NMR Data-25mM L-His  at 20C pH 7-8/13/pdata/1/thumb.png
- Raw NMR Data-L-His-Sunilkumar P N/NMR Data-25mM L-His  at 20C pH 7-8/13/pdata/1/title
- Raw NMR Data-L-His-Sunilkumar P N/NMR Data-25mM L-His  at 20C pH 7-8/13/pulseprogram
- Raw NMR Data-L-His-Sunilkumar P N/NMR Data-25mM L-His  at 20C pH 7-8/13/scon2
- Raw NMR Data-L-His-Sunilkumar P N/NMR Data-25mM L-His  at 20C pH 7-8/13/shimvalues
- Raw NMR Data-L-His-Sunilkumar P N/NMR Data-25mM L-His  at 20C pH 7-8/13/specpar
- Raw NMR Data-L-His-Sunilkumar P N/NMR Data-25mM L-His  at 20C pH 7-8/13/uxnmr.info
- Raw NMR Data-L-His-Sunilkumar P N/NMR Data-25mM L-His  at 20C pH 7-8/13/uxnmr.par
- Raw NMR Data-L-His-Sunilkumar P N/NMR Data-25mM L-His  at 20C pH 7-8/14/
- Raw NMR Data-L-His-Sunilkumar P N/NMR Data-25mM L-His  at 20C pH 7-8/14/acqu
- Raw NMR Data-L-His-Sunilkumar P N/NMR Data-25mM L-His  at 20C pH 7-8/14/acqus
- Raw NMR Data-L-His-Sunilkumar P N/NMR Data-25mM L-His  at 20C pH 7-8/14/audita.txt
- Raw NMR Data-L-His-Sunilkumar P N/NMR Data-25mM L-His  at 20C pH 7-8/14/fid
- Raw NMR Data-L-His-Sunilkumar P N/NMR Data-25mM L-His  at 20C pH 7-8/14/format.temp
- Raw NMR Data-L-His-Sunilkumar P N/NMR Data-25mM L-His  at 20C pH 7-8/14/pdata/
- Raw NMR Data-L-His-Sunilkumar P N/NMR Data-25mM L-His  at 20C pH 7-8/14/pdata/1/
- Raw NMR Data-L-His-Sunilkumar P N/NMR Data-25mM L-His  at 20C pH 7-8/14/pdata/1/1i
- Raw NMR Data-L-His-Sunilkumar P N/NMR Data-25mM L-His  at 20C pH 7-8/14/pdata/1/1r
- Raw NMR Data-L-His-Sunilkumar P N/NMR Data-25mM L-His  at 20C pH 7-8/14/pdata/1/auditp.txt
- Raw NMR Data-L-His-Sunilkumar P N/NMR Data-25mM L-His  at 20C pH 7-8/14/pdata/1/base_info
- Raw NMR Data-L-His-Sunilkumar P N/NMR Data-25mM L-His  at 20C pH 7-8/14/pdata/1/outd
- Raw NMR Data-L-His-Sunilkumar P N/NMR Data-25mM L-His  at 20C pH 7-8/14/pdata/1/peaklist.xml
- Raw NMR Data-L-His-Sunilkumar P N/NMR Data-25mM L-His  at 20C pH 7-8/14/pdata/1/peakrng
- Raw NMR Data-L-His-Sunilkumar P N/NMR Data-25mM L-His  at 20C pH 7-8/14/pdata/1/peaks
- Raw NMR Data-L-His-Sunilkumar P N/NMR Data-25mM L-His  at 20C pH 7-8/14/pdata/1/proc
- Raw NMR Data-L-His-Sunilkumar P N/NMR Data-25mM L-His  at 20C pH 7-8/14/pdata/1/procs
- Raw NMR Data-L-His-Sunilkumar P N/NMR Data-25mM L-His  at 20C pH 7-8/14/pdata/1/thumb.png
- Raw NMR Data-L-His-Sunilkumar P N/NMR Data-25mM L-His  at 20C pH 7-8/14/pdata/1/title
- Raw NMR Data-L-His-Sunilkumar P N/NMR Data-25mM L-His  at 20C pH 7-8/14/pulseprogram
- Raw NMR Data-L-His-Sunilkumar P N/NMR Data-25mM L-His  at 20C pH 7-8/14/scon2
- Raw NMR Data-L-His-Sunilkumar P N/NMR Data-25mM L-His  at 20C pH 7-8/14/shimvalues
- Raw NMR Data-L-His-Sunilkumar P N/NMR Data-25mM L-His  at 20C pH 7-8/14/specpar
- Raw NMR Data-L-His-Sunilkumar P N/NMR Data-25mM L-His  at 20C pH 7-8/14/uxnmr.info
- Raw NMR Data-L-His-Sunilkumar P N/NMR Data-25mM L-His  at 20C pH 7-8/14/uxnmr.par
- Raw NMR Data-L-His-Sunilkumar P N/NMR Data-25mM L-His  at 20C pH 7-8/15/
- Raw NMR Data-L-His-Sunilkumar P N/NMR Data-25mM L-His  at 20C pH 7-8/15/acqu
- Raw NMR Data-L-His-Sunilkumar P N/NMR Data-25mM L-His  at 20C pH 7-8/15/acqus
- Raw NMR Data-L-His-Sunilkumar P N/NMR Data-25mM L-His  at 20C pH 7-8/15/audita.txt
- Raw NMR Data-L-His-Sunilkumar P N/NMR Data-25mM L-His  at 20C pH 7-8/15/fid
- Raw NMR Data-L-His-Sunilkumar P N/NMR Data-25mM L-His  at 20C pH 7-8/15/format.temp
- Raw NMR Data-L-His-Sunilkumar P N/NMR Data-25mM L-His  at 20C pH 7-8/15/pdata/
- Raw NMR Data-L-His-Sunilkumar P N/NMR Data-25mM L-His  at 20C pH 7-8/15/pdata/1/
- Raw NMR Data-L-His-Sunilkumar P N/NMR Data-25mM L-His  at 20C pH 7-8/15/pdata/1/1i
- Raw NMR Data-L-His-Sunilkumar P N/NMR Data-25mM L-His  at 20C pH 7-8/15/pdata/1/1r
- Raw NMR Data-L-His-Sunilkumar P N/NMR Data-25mM L-His  at 20C pH 7-8/15/pdata/1/auditp.txt
- Raw NMR Data-L-His-Sunilkumar P N/NMR Data-25mM L-His  at 20C pH 7-8/15/pdata/1/base_info
- Raw NMR Data-L-His-Sunilkumar P N/NMR Data-25mM L-His  at 20C pH 7-8/15/pdata/1/outd
- Raw NMR Data-L-His-Sunilkumar P N/NMR Data-25mM L-His  at 20C pH 7-8/15/pdata/1/peaklist.xml
- Raw NMR Data-L-His-Sunilkumar P N/NMR Data-25mM L-His  at 20C pH 7-8/15/pdata/1/peakrng
- Raw NMR Data-L-His-Sunilkumar P N/NMR Data-25mM L-His  at 20C pH 7-8/15/pdata/1/peaks
- Raw NMR Data-L-His-Sunilkumar P N/NMR Data-25mM L-His  at 20C pH 7-8/15/pdata/1/proc
- Raw NMR Data-L-His-Sunilkumar P N/NMR Data-25mM L-His  at 20C pH 7-8/15/pdata/1/procs
- Raw NMR Data-L-His-Sunilkumar P N/NMR Data-25mM L-His  at 20C pH 7-8/15/pdata/1/thumb.png
- Raw NMR Data-L-His-Sunilkumar P N/NMR Data-25mM L-His  at 20C pH 7-8/15/pdata/1/title
- Raw NMR Data-L-His-Sunilkumar P N/NMR Data-25mM L-His  at 20C pH 7-8/15/pulseprogram
- Raw NMR Data-L-His-Sunilkumar P N/NMR Data-25mM L-His  at 20C pH 7-8/15/scon2
- Raw NMR Data-L-His-Sunilkumar P N/NMR Data-25mM L-His  at 20C pH 7-8/15/shimvalues
- Raw NMR Data-L-His-Sunilkumar P N/NMR Data-25mM L-His  at 20C pH 7-8/15/specpar
- Raw NMR Data-L-His-Sunilkumar P N/NMR Data-25mM L-His  at 20C pH 7-8/15/uxnmr.info
- Raw NMR Data-L-His-Sunilkumar P N/NMR Data-25mM L-His  at 20C pH 7-8/15/uxnmr.par
- Raw NMR Data-L-His-Sunilkumar P N/NMR Data-25mM L-His  at 20C pH 7-8/16/
- Raw NMR Data-L-His-Sunilkumar P N/NMR Data-25mM L-His  at 20C pH 7-8/16/acqu
- Raw NMR Data-L-His-Sunilkumar P N/NMR Data-25mM L-His  at 20C pH 7-8/16/acqus
- Raw NMR Data-L-His-Sunilkumar P N/NMR Data-25mM L-His  at 20C pH 7-8/16/audita.txt
- Raw NMR Data-L-His-Sunilkumar P N/NMR Data-25mM L-His  at 20C pH 7-8/16/fid
- Raw NMR Data-L-His-Sunilkumar P N/NMR Data-25mM L-His  at 20C pH 7-8/16/format.temp
- Raw NMR Data-L-His-Sunilkumar P N/NMR Data-25mM L-His  at 20C pH 7-8/16/pdata/
- Raw NMR Data-L-His-Sunilkumar P N/NMR Data-25mM L-His  at 20C pH 7-8/16/pdata/1/
- Raw NMR Data-L-His-Sunilkumar P N/NMR Data-25mM L-His  at 20C pH 7-8/16/pdata/1/1i
- Raw NMR Data-L-His-Sunilkumar P N/NMR Data-25mM L-His  at 20C pH 7-8/16/pdata/1/1r
- Raw NMR Data-L-His-Sunilkumar P N/NMR Data-25mM L-His  at 20C pH 7-8/16/pdata/1/auditp.txt
- Raw NMR Data-L-His-Sunilkumar P N/NMR Data-25mM L-His  at 20C pH 7-8/16/pdata/1/base_info
- Raw NMR Data-L-His-Sunilkumar P N/NMR Data-25mM L-His  at 20C pH 7-8/16/pdata/1/outd
- Raw NMR Data-L-His-Sunilkumar P N/NMR Data-25mM L-His  at 20C pH 7-8/16/pdata/1/peaklist.xml
- Raw NMR Data-L-His-Sunilkumar P N/NMR Data-25mM L-His  at 20C pH 7-8/16/pdata/1/peakrng
- Raw NMR Data-L-His-Sunilkumar P N/NMR Data-25mM L-His  at 20C pH 7-8/16/pdata/1/peaks
- Raw NMR Data-L-His-Sunilkumar P N/NMR Data-25mM L-His  at 20C pH 7-8/16/pdata/1/proc
- Raw NMR Data-L-His-Sunilkumar P N/NMR Data-25mM L-His  at 20C pH 7-8/16/pdata/1/procs
- Raw NMR Data-L-His-Sunilkumar P N/NMR Data-25mM L-His  at 20C pH 7-8/16/pdata/1/thumb.png
- Raw NMR Data-L-His-Sunilkumar P N/NMR Data-25mM L-His  at 20C pH 7-8/16/pdata/1/title
- Raw NMR Data-L-His-Sunilkumar P N/NMR Data-25mM L-His  at 20C pH 7-8/16/pulseprogram
- Raw NMR Data-L-His-Sunilkumar P N/NMR Data-25mM L-His  at 20C pH 7-8/16/scon2
- Raw NMR Data-L-His-Sunilkumar P N/NMR Data-25mM L-His  at 20C pH 7-8/16/shimvalues
- Raw NMR Data-L-His-Sunilkumar P N/NMR Data-25mM L-His  at 20C pH 7-8/16/specpar
- Raw NMR Data-L-His-Sunilkumar P N/NMR Data-25mM L-His  at 20C pH 7-8/16/uxnmr.info
- Raw NMR Data-L-His-Sunilkumar P N/NMR Data-25mM L-His  at 20C pH 7-8/16/uxnmr.par
- Raw NMR Data-L-His-Sunilkumar P N/NMR Data-25mM L-His  at 20C pH 7-8/17/
- Raw NMR Data-L-His-Sunilkumar P N/NMR Data-25mM L-His  at 20C pH 7-8/17/acqu
- Raw NMR Data-L-His-Sunilkumar P N/NMR Data-25mM L-His  at 20C pH 7-8/17/acqus
- Raw NMR Data-L-His-Sunilkumar P N/NMR Data-25mM L-His  at 20C pH 7-8/17/audita.txt
- Raw NMR Data-L-His-Sunilkumar P N/NMR Data-25mM L-His  at 20C pH 7-8/17/fid
- Raw NMR Data-L-His-Sunilkumar P N/NMR Data-25mM L-His  at 20C pH 7-8/17/format.temp
- Raw NMR Data-L-His-Sunilkumar P N/NMR Data-25mM L-His  at 20C pH 7-8/17/pdata/
- Raw NMR Data-L-His-Sunilkumar P N/NMR Data-25mM L-His  at 20C pH 7-8/17/pdata/1/
- Raw NMR Data-L-His-Sunilkumar P N/NMR Data-25mM L-His  at 20C pH 7-8/17/pdata/1/1i
- Raw NMR Data-L-His-Sunilkumar P N/NMR Data-25mM L-His  at 20C pH 7-8/17/pdata/1/1r
- Raw NMR Data-L-His-Sunilkumar P N/NMR Data-25mM L-His  at 20C pH 7-8/17/pdata/1/auditp.txt
- Raw NMR Data-L-His-Sunilkumar P N/NMR Data-25mM L-His  at 20C pH 7-8/17/pdata/1/base_info
- Raw NMR Data-L-His-Sunilkumar P N/NMR Data-25mM L-His  at 20C pH 7-8/17/pdata/1/outd
- Raw NMR Data-L-His-Sunilkumar P N/NMR Data-25mM L-His  at 20C pH 7-8/17/pdata/1/peaklist.xml
- Raw NMR Data-L-His-Sunilkumar P N/NMR Data-25mM L-His  at 20C pH 7-8/17/pdata/1/peakrng
- Raw NMR Data-L-His-Sunilkumar P N/NMR Data-25mM L-His  at 20C pH 7-8/17/pdata/1/peaks
- Raw NMR Data-L-His-Sunilkumar P N/NMR Data-25mM L-His  at 20C pH 7-8/17/pdata/1/proc
- Raw NMR Data-L-His-Sunilkumar P N/NMR Data-25mM L-His  at 20C pH 7-8/17/pdata/1/procs
- Raw NMR Data-L-His-Sunilkumar P N/NMR Data-25mM L-His  at 20C pH 7-8/17/pdata/1/thumb.png
- Raw NMR Data-L-His-Sunilkumar P N/NMR Data-25mM L-His  at 20C pH 7-8/17/pdata/1/title
- Raw NMR Data-L-His-Sunilkumar P N/NMR Data-25mM L-His  at 20C pH 7-8/17/pulseprogram
- Raw NMR Data-L-His-Sunilkumar P N/NMR Data-25mM L-His  at 20C pH 7-8/17/scon2
- Raw NMR Data-L-His-Sunilkumar P N/NMR Data-25mM L-His  at 20C pH 7-8/17/shimvalues
- Raw NMR Data-L-His-Sunilkumar P N/NMR Data-25mM L-His  at 20C pH 7-8/17/specpar
- Raw NMR Data-L-His-Sunilkumar P N/NMR Data-25mM L-His  at 20C pH 7-8/17/uxnmr.info
- Raw NMR Data-L-His-Sunilkumar P N/NMR Data-25mM L-His  at 20C pH 7-8/17/uxnmr.par
- Raw NMR Data-L-His-Sunilkumar P N/NMR Data-25mM L-His  at 20C pH 7-8/18/
- Raw NMR Data-L-His-Sunilkumar P N/NMR Data-25mM L-His  at 20C pH 7-8/18/acqu
- Raw NMR Data-L-His-Sunilkumar P N/NMR Data-25mM L-His  at 20C pH 7-8/18/acqus
- Raw NMR Data-L-His-Sunilkumar P N/NMR Data-25mM L-His  at 20C pH 7-8/18/audita.txt
- Raw NMR Data-L-His-Sunilkumar P N/NMR Data-25mM L-His  at 20C pH 7-8/18/fid
- Raw NMR Data-L-His-Sunilkumar P N/NMR Data-25mM L-His  at 20C pH 7-8/18/format.temp
- Raw NMR Data-L-His-Sunilkumar P N/NMR Data-25mM L-His  at 20C pH 7-8/18/pdata/
- Raw NMR Data-L-His-Sunilkumar P N/NMR Data-25mM L-His  at 20C pH 7-8/18/pdata/1/
- Raw NMR Data-L-His-Sunilkumar P N/NMR Data-25mM L-His  at 20C pH 7-8/18/pdata/1/1i
- Raw NMR Data-L-His-Sunilkumar P N/NMR Data-25mM L-His  at 20C pH 7-8/18/pdata/1/1r
- Raw NMR Data-L-His-Sunilkumar P N/NMR Data-25mM L-His  at 20C pH 7-8/18/pdata/1/auditp.txt
- Raw NMR Data-L-His-Sunilkumar P N/NMR Data-25mM L-His  at 20C pH 7-8/18/pdata/1/base_info
- Raw NMR Data-L-His-Sunilkumar P N/NMR Data-25mM L-His  at 20C pH 7-8/18/pdata/1/outd
- Raw NMR Data-L-His-Sunilkumar P N/NMR Data-25mM L-His  at 20C pH 7-8/18/pdata/1/peaklist.xml
- Raw NMR Data-L-His-Sunilkumar P N/NMR Data-25mM L-His  at 20C pH 7-8/18/pdata/1/peakrng
- Raw NMR Data-L-His-Sunilkumar P N/NMR Data-25mM L-His  at 20C pH 7-8/18/pdata/1/peaks
- Raw NMR Data-L-His-Sunilkumar P N/NMR Data-25mM L-His  at 20C pH 7-8/18/pdata/1/proc
- Raw NMR Data-L-His-Sunilkumar P N/NMR Data-25mM L-His  at 20C pH 7-8/18/pdata/1/procs
- Raw NMR Data-L-His-Sunilkumar P N/NMR Data-25mM L-His  at 20C pH 7-8/18/pdata/1/thumb.png
- Raw NMR Data-L-His-Sunilkumar P N/NMR Data-25mM L-His  at 20C pH 7-8/18/pdata/1/title
- Raw NMR Data-L-His-Sunilkumar P N/NMR Data-25mM L-His  at 20C pH 7-8/18/pulseprogram
- Raw NMR Data-L-His-Sunilkumar P N/NMR Data-25mM L-His  at 20C pH 7-8/18/scon2
- Raw NMR Data-L-His-Sunilkumar P N/NMR Data-25mM L-His  at 20C pH 7-8/18/shimvalues
- Raw NMR Data-L-His-Sunilkumar P N/NMR Data-25mM L-His  at 20C pH 7-8/18/specpar
- Raw NMR Data-L-His-Sunilkumar P N/NMR Data-25mM L-His  at 20C pH 7-8/18/uxnmr.info
- Raw NMR Data-L-His-Sunilkumar P N/NMR Data-25mM L-His  at 20C pH 7-8/18/uxnmr.par
- Raw NMR Data-L-His-Sunilkumar P N/NMR Data-25mM L-His  at 20C pH 7-8/19/
- Raw NMR Data-L-His-Sunilkumar P N/NMR Data-25mM L-His  at 20C pH 7-8/19/acqu
- Raw NMR Data-L-His-Sunilkumar P N/NMR Data-25mM L-His  at 20C pH 7-8/19/acqus
- Raw NMR Data-L-His-Sunilkumar P N/NMR Data-25mM L-His  at 20C pH 7-8/19/audita.txt
- Raw NMR Data-L-His-Sunilkumar P N/NMR Data-25mM L-His  at 20C pH 7-8/19/fid
- Raw NMR Data-L-His-Sunilkumar P N/NMR Data-25mM L-His  at 20C pH 7-8/19/format.temp
- Raw NMR Data-L-His-Sunilkumar P N/NMR Data-25mM L-His  at 20C pH 7-8/19/pdata/
- Raw NMR Data-L-His-Sunilkumar P N/NMR Data-25mM L-His  at 20C pH 7-8/19/pdata/1/
- Raw NMR Data-L-His-Sunilkumar P N/NMR Data-25mM L-His  at 20C pH 7-8/19/pdata/1/1i
- Raw NMR Data-L-His-Sunilkumar P N/NMR Data-25mM L-His  at 20C pH 7-8/19/pdata/1/1r
- Raw NMR Data-L-His-Sunilkumar P N/NMR Data-25mM L-His  at 20C pH 7-8/19/pdata/1/auditp.txt
- Raw NMR Data-L-His-Sunilkumar P N/NMR Data-25mM L-His  at 20C pH 7-8/19/pdata/1/base_info
- Raw NMR Data-L-His-Sunilkumar P N/NMR Data-25mM L-His  at 20C pH 7-8/19/pdata/1/outd
- Raw NMR Data-L-His-Sunilkumar P N/NMR Data-25mM L-His  at 20C pH 7-8/19/pdata/1/peaklist.xml
- Raw NMR Data-L-His-Sunilkumar P N/NMR Data-25mM L-His  at 20C pH 7-8/19/pdata/1/peakrng
- Raw NMR Data-L-His-Sunilkumar P N/NMR Data-25mM L-His  at 20C pH 7-8/19/pdata/1/peaks
- Raw NMR Data-L-His-Sunilkumar P N/NMR Data-25mM L-His  at 20C pH 7-8/19/pdata/1/proc
- Raw NMR Data-L-His-Sunilkumar P N/NMR Data-25mM L-His  at 20C pH 7-8/19/pdata/1/procs
- Raw NMR Data-L-His-Sunilkumar P N/NMR Data-25mM L-His  at 20C pH 7-8/19/pdata/1/thumb.png
- Raw NMR Data-L-His-Sunilkumar P N/NMR Data-25mM L-His  at 20C pH 7-8/19/pdata/1/title
- Raw NMR Data-L-His-Sunilkumar P N/NMR Data-25mM L-His  at 20C pH 7-8/19/pulseprogram
- Raw NMR Data-L-His-Sunilkumar P N/NMR Data-25mM L-His  at 20C pH 7-8/19/scon2
- Raw NMR Data-L-His-Sunilkumar P N/NMR Data-25mM L-His  at 20C pH 7-8/19/shimvalues
- Raw NMR Data-L-His-Sunilkumar P N/NMR Data-25mM L-His  at 20C pH 7-8/19/specpar
- Raw NMR Data-L-His-Sunilkumar P N/NMR Data-25mM L-His  at 20C pH 7-8/19/uxnmr.info
- Raw NMR Data-L-His-Sunilkumar P N/NMR Data-25mM L-His  at 20C pH 7-8/19/uxnmr.par
- Raw NMR Data-L-His-Sunilkumar P N/NMR Data-25mM L-His  at 20C pH 7-8/2/
- Raw NMR Data-L-His-Sunilkumar P N/NMR Data-25mM L-His  at 20C pH 7-8/2/acqu
- Raw NMR Data-L-His-Sunilkumar P N/NMR Data-25mM L-His  at 20C pH 7-8/2/acqus
- Raw NMR Data-L-His-Sunilkumar P N/NMR Data-25mM L-His  at 20C pH 7-8/2/audita.txt
- Raw NMR Data-L-His-Sunilkumar P N/NMR Data-25mM L-His  at 20C pH 7-8/2/fid
- Raw NMR Data-L-His-Sunilkumar P N/NMR Data-25mM L-His  at 20C pH 7-8/2/format.temp
- Raw NMR Data-L-His-Sunilkumar P N/NMR Data-25mM L-His  at 20C pH 7-8/2/pdata/
- Raw NMR Data-L-His-Sunilkumar P N/NMR Data-25mM L-His  at 20C pH 7-8/2/pdata/1/
- Raw NMR Data-L-His-Sunilkumar P N/NMR Data-25mM L-His  at 20C pH 7-8/2/pdata/1/1i
- Raw NMR Data-L-His-Sunilkumar P N/NMR Data-25mM L-His  at 20C pH 7-8/2/pdata/1/1r
- Raw NMR Data-L-His-Sunilkumar P N/NMR Data-25mM L-His  at 20C pH 7-8/2/pdata/1/assocs
- Raw NMR Data-L-His-Sunilkumar P N/NMR Data-25mM L-His  at 20C pH 7-8/2/pdata/1/auditp.txt
- Raw NMR Data-L-His-Sunilkumar P N/NMR Data-25mM L-His  at 20C pH 7-8/2/pdata/1/base_info
- Raw NMR Data-L-His-Sunilkumar P N/NMR Data-25mM L-His  at 20C pH 7-8/2/pdata/1/outd
- Raw NMR Data-L-His-Sunilkumar P N/NMR Data-25mM L-His  at 20C pH 7-8/2/pdata/1/peaklist.xml
- Raw NMR Data-L-His-Sunilkumar P N/NMR Data-25mM L-His  at 20C pH 7-8/2/pdata/1/peakrng
- Raw NMR Data-L-His-Sunilkumar P N/NMR Data-25mM L-His  at 20C pH 7-8/2/pdata/1/peaks
- Raw NMR Data-L-His-Sunilkumar P N/NMR Data-25mM L-His  at 20C pH 7-8/2/pdata/1/proc
- Raw NMR Data-L-His-Sunilkumar P N/NMR Data-25mM L-His  at 20C pH 7-8/2/pdata/1/procs
- Raw NMR Data-L-His-Sunilkumar P N/NMR Data-25mM L-His  at 20C pH 7-8/2/pdata/1/thumb.png
- Raw NMR Data-L-His-Sunilkumar P N/NMR Data-25mM L-His  at 20C pH 7-8/2/pdata/1/title
- Raw NMR Data-L-His-Sunilkumar P N/NMR Data-25mM L-His  at 20C pH 7-8/2/pulseprogram
- Raw NMR Data-L-His-Sunilkumar P N/NMR Data-25mM L-His  at 20C pH 7-8/2/scon2
- Raw NMR Data-L-His-Sunilkumar P N/NMR Data-25mM L-His  at 20C pH 7-8/2/shimvalues
- Raw NMR Data-L-His-Sunilkumar P N/NMR Data-25mM L-His  at 20C pH 7-8/2/specpar
- Raw NMR Data-L-His-Sunilkumar P N/NMR Data-25mM L-His  at 20C pH 7-8/2/uxnmr.info
- Raw NMR Data-L-His-Sunilkumar P N/NMR Data-25mM L-His  at 20C pH 7-8/2/uxnmr.par
- Raw NMR Data-L-His-Sunilkumar P N/NMR Data-25mM L-His  at 20C pH 7-8/20/
- Raw NMR Data-L-His-Sunilkumar P N/NMR Data-25mM L-His  at 20C pH 7-8/20/acqu
- Raw NMR Data-L-His-Sunilkumar P N/NMR Data-25mM L-His  at 20C pH 7-8/20/acqus
- Raw NMR Data-L-His-Sunilkumar P N/NMR Data-25mM L-His  at 20C pH 7-8/20/audita.txt
- Raw NMR Data-L-His-Sunilkumar P N/NMR Data-25mM L-His  at 20C pH 7-8/20/fid
- Raw NMR Data-L-His-Sunilkumar P N/NMR Data-25mM L-His  at 20C pH 7-8/20/format.temp
- Raw NMR Data-L-His-Sunilkumar P N/NMR Data-25mM L-His  at 20C pH 7-8/20/pdata/
- Raw NMR Data-L-His-Sunilkumar P N/NMR Data-25mM L-His  at 20C pH 7-8/20/pdata/1/
- Raw NMR Data-L-His-Sunilkumar P N/NMR Data-25mM L-His  at 20C pH 7-8/20/pdata/1/1i
- Raw NMR Data-L-His-Sunilkumar P N/NMR Data-25mM L-His  at 20C pH 7-8/20/pdata/1/1r
[truncated: 2,336 more entries]
