# Supplementary material for: The self-assembly of l-histidine might be the cause of histidinemia
Source: Sci Rep. 2023 Oct 14;13:17461. doi: 10.1038/s41598-023-44749-5 (PMC10576791; doi:10.1038/s41598-023-44749-5)
Supplement: Supplementary file 3 — Supplementary Information 3. [file 41598_2023_44749_MOESM3_ESM.zip › Raw NMR Data-L-His-Sunilkumar P N/NMR Data-25mM L-His at 20C pH 7-8/10/pdata/1/assocs]

##TITLE= Parameter file, TopSpin 3.6.4
##JCAMPDX= 5.0
##DATATYPE= Parameter Values
##NPOINTS= 1	$$ modification sequence number
##ORIGIN= Bruker BioSpin GmbH
##OWNER= USER
$$ 2022-05-23 18:02:51.238 +0530  USER@DESKTOP-KEIA6PG
$$ D:/MSC PROJECT IIRBS/HIS 25mM PH7 20C-23-05-22/10/pdata/1/assocs
$$ process C:\Bruker\TopSpin3.6.4\prog\mod\dataserver.exe
##$MULTDISP= <D:/MSC PROJECT IIRBS/HIS 25mM PH7 20C-23-05-22/2/pdata/1>
##END=
