# Supplementary material for: The self-assembly of l-histidine might be the cause of histidinemia
Source: Sci Rep. 2023 Oct 14;13:17461. doi: 10.1038/s41598-023-44749-5 (PMC10576791; doi:10.1038/s41598-023-44749-5)
Supplement: Supplementary file 3 — Supplementary Information 3. [file 41598_2023_44749_MOESM3_ESM.zip › Raw NMR Data-L-His-Sunilkumar P N/NMR Data-25mM L-His at 20C pH 7-8/10/pdata/1/auditp.txt]

##TITLE= Audit trail, TopSpin 3.6.4
##JCAMPDX= 5.01
##ORIGIN= Bruker BioSpin GmbH
##OWNER= USER
$$ D:/MSC PROJECT IIRBS/HIS 25mM PH7 20C-23-05-22/10/pdata/1/auditp.txt
##AUDIT TRAIL=  $$ (NUMBER, WHEN, WHO, WHERE, PROCESS, VERSION, WHAT)
(   1,<2022-05-23 17:59:12.242 +0530>,<USER>,<DESKTOP-KEIA6PG>,<go4>,<TopSpin 3.6.4>,
      <created by zg on data set with UUID '498c245e-da93-11ec-bbdb-1c697a96b241'
       started at 2022-05-23 17:54:27.108 +0530,
       POWCHK enabled, PULCHK disabled,
       completed at 2022-05-23 17:59:12.242 +0530

       configuration hash MD5:
       3C C0 66 4E A8 93 9B 90 CB 5B E8 24 D7 7B 06 39
       data hash MD5: 64K
       5B 92 C4 5A E8 08 3C 21 D3 85 2A 41 F1 45 EE 27
>)
(   2,<2022-05-23 18:02:12.506 +0530>,<USER>,<DESKTOP-KEIA6PG>,<proc1d>,<TopSpin 3.6.4>,
      <Start of raw data processing
       em LB = 0.3 SI = 32K 
       data hash MD5: 32K
       D8 79 33 10 B8 AC AF 7D 6F 5B 13 9F 1B D4 2A 0B>)
(   3,<2022-05-23 18:02:12.600 +0530>,<USER>,<DESKTOP-KEIA6PG>,<proc1d>,<TopSpin 3.6.4>,
      <ft FT_mod = 6 PKNL = 1 SI = 32K 
       data hash MD5: 32K
       C8 A7 AC C7 D1 BD 2F 7F 94 96 76 F4 68 5D E8 4E>)
(   4,<2022-05-23 18:02:12.741 +0530>,<USER>,<DESKTOP-KEIA6PG>,<proc1d>,<TopSpin 3.6.4>,
      <apk 
       data hash MD5: 32K
       F0 6A AF FE 1A 9B 34 1C 37 3F AA F0 59 74 4B C1>)
(   5,<2022-05-23 18:02:12.803 +0530>,<USER>,<DESKTOP-KEIA6PG>,<proc1d>,<TopSpin 3.6.4>,
      <abs n ABSG = 5 
       data hash MD5: 32K
       F6 30 07 C4 33 14 1E 12 A9 56 A2 37 A4 44 71 A3>)
(   6,<2022-05-23 18:02:32.413 +0530>,<USER>,<DESKTOP-KEIA6PG>,<proc1d>,<TopSpin 3.6.4>,
      <pk fgphup PHC0 = 27.80317 PHC1 = -52 
       data hash MD5: 32K
       7A 03 88 42 D5 AA 94 A5 C6 A0 DB 95 71 C4 34 60>)
$$ C:/Users/ajitha/Documents/Ajitha/HIS 25mM PH7 20C-23-05-22/10/pdata/1/auditp.txt
(   7,<2022-09-12 23:04:36.998 -0700>,<ajitha>,<DESKTOP-EREU47K>,<dataserver>,<TopSpin 4.1.4>,
      <Start of interactive peak picking
       data hash MD5: 32K
       7A 03 88 42 D5 AA 94 A5 C6 A0 DB 95 71 C4 34 60>)
(   8,<2022-09-12 23:10:34.829 -0700>,<ajitha>,<DESKTOP-EREU47K>,<dataserver>,<TopSpin 4.1.4>,
      <Start of interactive peak picking
       data hash MD5: 32K
       7A 03 88 42 D5 AA 94 A5 C6 A0 DB 95 71 C4 34 60>)
(   9,<2022-09-12 23:10:35.230 -0700>,<ajitha>,<DESKTOP-EREU47K>,<proc1d>,<TopSpin 4.1.4>,
      <pk fgphup PHC0 = -3.06875 PHC1 = 8.8 
       data hash MD5: 32K
       0D A0 B0 30 46 11 44 84 A9 9E 9C 1B B5 06 E6 4F>)
(  10,<2022-09-12 23:10:35.483 -0700>,<ajitha>,<DESKTOP-EREU47K>,<dataserver>,<TopSpin 4.1.4>,
      <End of interactive peak picking
       data hash MD5: 32K
       0D A0 B0 30 46 11 44 84 A9 9E 9C 1B B5 06 E6 4F>)
(  11,<2022-09-12 23:10:35.540 -0700>,<ajitha>,<DESKTOP-EREU47K>,<dataserver>,<TopSpin 4.1.4>,
      <Start of interactive peak picking
       data hash MD5: 32K
       0D A0 B0 30 46 11 44 84 A9 9E 9C 1B B5 06 E6 4F>)
(  12,<2022-09-12 23:10:45.296 -0700>,<ajitha>,<DESKTOP-EREU47K>,<proc1d>,<TopSpin 4.1.4>,
      <bcm 0 0 32768 -8.631464e+04 0.000000e+00 0.000000e+00 0.000000e+00 0.000000e+00 
       data hash MD5: 32K
       27 93 A6 56 0D CC A3 08 DE 4E 6E 3E 74 5C 71 42>)
(  13,<2022-09-12 23:10:45.500 -0700>,<ajitha>,<DESKTOP-EREU47K>,<dataserver>,<TopSpin 4.1.4>,
      <Start of interactive peak picking
       data hash MD5: 32K
       27 93 A6 56 0D CC A3 08 DE 4E 6E 3E 74 5C 71 42>)
(  14,<2022-09-12 23:10:45.583 -0700>,<ajitha>,<DESKTOP-EREU47K>,<dataserver>,<TopSpin 4.1.4>,
      <End of interactive peak picking
       data hash MD5: 32K
       27 93 A6 56 0D CC A3 08 DE 4E 6E 3E 74 5C 71 42>)
(  15,<2022-09-12 23:10:45.629 -0700>,<ajitha>,<DESKTOP-EREU47K>,<dataserver>,<TopSpin 4.1.4>,
      <Start of interactive peak picking
       data hash MD5: 32K
       27 93 A6 56 0D CC A3 08 DE 4E 6E 3E 74 5C 71 42>)
(  16,<2022-09-12 23:11:57.560 -0700>,<ajitha>,<DESKTOP-EREU47K>,<dataserver>,<TopSpin 4.1.4>,
      <Start of interactive peak picking
       data hash MD5: 32K
       27 93 A6 56 0D CC A3 08 DE 4E 6E 3E 74 5C 71 42>)
(  17,<2022-09-12 23:11:57.935 -0700>,<ajitha>,<DESKTOP-EREU47K>,<proc1d>,<TopSpin 4.1.4>,
      <pk fgphup PHC0 = 3.073047 PHC1 = -8.8 
       data hash MD5: 32K
       6F AC 35 60 CD 48 E7 4F C8 EE C2 C7 DB CC C8 8F>)
(  18,<2022-09-12 23:11:58.148 -0700>,<ajitha>,<DESKTOP-EREU47K>,<dataserver>,<TopSpin 4.1.4>,
      <End of interactive peak picking
       data hash MD5: 32K
       6F AC 35 60 CD 48 E7 4F C8 EE C2 C7 DB CC C8 8F>)
(  19,<2022-09-12 23:11:58.183 -0700>,<ajitha>,<DESKTOP-EREU47K>,<dataserver>,<TopSpin 4.1.4>,
      <Start of interactive peak picking
       data hash MD5: 32K
       6F AC 35 60 CD 48 E7 4F C8 EE C2 C7 DB CC C8 8F>)
(  20,<2022-09-12 23:12:07.192 -0700>,<ajitha>,<DESKTOP-EREU47K>,<proc1d>,<TopSpin 4.1.4>,
      <bcm 0 0 32768 -6.843065e+04 0.000000e+00 0.000000e+00 0.000000e+00 0.000000e+00 
       data hash MD5: 32K
       E6 00 37 94 9B 4C 6D 60 BC 79 65 C3 14 4D 7F E7>)
(  21,<2022-09-12 23:12:07.457 -0700>,<ajitha>,<DESKTOP-EREU47K>,<dataserver>,<TopSpin 4.1.4>,
      <Start of interactive peak picking
       data hash MD5: 32K
       E6 00 37 94 9B 4C 6D 60 BC 79 65 C3 14 4D 7F E7>)
(  22,<2022-09-12 23:12:07.614 -0700>,<ajitha>,<DESKTOP-EREU47K>,<dataserver>,<TopSpin 4.1.4>,
      <End of interactive peak picking
       data hash MD5: 32K
       E6 00 37 94 9B 4C 6D 60 BC 79 65 C3 14 4D 7F E7>)
(  23,<2022-09-12 23:12:07.668 -0700>,<ajitha>,<DESKTOP-EREU47K>,<dataserver>,<TopSpin 4.1.4>,
      <Start of interactive peak picking
       data hash MD5: 32K
       E6 00 37 94 9B 4C 6D 60 BC 79 65 C3 14 4D 7F E7>)
(  24,<2022-09-12 23:12:20.481 -0700>,<ajitha>,<DESKTOP-EREU47K>,<dataserver>,<TopSpin 4.1.4>,
      <End of interactive peak picking
       data hash MD5: 32K
       E6 00 37 94 9B 4C 6D 60 BC 79 65 C3 14 4D 7F E7>)
(  25,<2022-09-12 23:12:26.913 -0700>,<ajitha>,<DESKTOP-EREU47K>,<dataserver>,<TopSpin 4.1.4>,
      <Spectrum calibrated, SF was set. Old value: 400.129958 New value: 400.129958. Peak list modified: Yes
       data hash MD5: 32K
       E6 00 37 94 9B 4C 6D 60 BC 79 65 C3 14 4D 7F E7>)
(  26,<2022-09-12 23:12:26.945 -0700>,<ajitha>,<DESKTOP-EREU47K>,<dataserver>,<TopSpin 4.1.4>,
      <Spectrum calibrated, OFFSET was set. Old value: 10.799230 New value: 10.799207. Peak list modified: Yes
       data hash MD5: 32K
       E6 00 37 94 9B 4C 6D 60 BC 79 65 C3 14 4D 7F E7>)
(  27,<2022-09-12 23:12:41.076 -0700>,<ajitha>,<DESKTOP-EREU47K>,<dataserver>,<TopSpin 4.1.4>,
      <Spectrum calibrated, SF was set. Old value: 400.129958 New value: 400.129958. Peak list modified: Yes
       data hash MD5: 32K
       E6 00 37 94 9B 4C 6D 60 BC 79 65 C3 14 4D 7F E7>)
(  28,<2022-09-12 23:12:41.108 -0700>,<ajitha>,<DESKTOP-EREU47K>,<dataserver>,<TopSpin 4.1.4>,
      <Spectrum calibrated, OFFSET was set. Old value: 10.799210 New value: 10.800680. Peak list modified: Yes
       data hash MD5: 32K
       E6 00 37 94 9B 4C 6D 60 BC 79 65 C3 14 4D 7F E7>)
(  29,<2022-09-12 23:12:54.847 -0700>,<ajitha>,<DESKTOP-EREU47K>,<dataserver>,<TopSpin 4.1.4>,
      <Start of interactive peak picking
       data hash MD5: 32K
       E6 00 37 94 9B 4C 6D 60 BC 79 65 C3 14 4D 7F E7>)
(  30,<2022-09-12 23:12:57.283 -0700>,<ajitha>,<DESKTOP-EREU47K>,<peak>,<TopSpin 4.1.4>,
      <1D Peak picking
       data hash MD5: 32K
       E6 00 37 94 9B 4C 6D 60 BC 79 65 C3 14 4D 7F E7>)
(  31,<2022-09-12 23:12:58.801 -0700>,<ajitha>,<DESKTOP-EREU47K>,<peak>,<TopSpin 4.1.4>,
      <1D Peak picking
       data hash MD5: 32K
       E6 00 37 94 9B 4C 6D 60 BC 79 65 C3 14 4D 7F E7>)
(  32,<2022-09-12 23:13:10.989 -0700>,<ajitha>,<DESKTOP-EREU47K>,<peak>,<TopSpin 4.1.4>,
      <1D Peak picking
       data hash MD5: 32K
       E6 00 37 94 9B 4C 6D 60 BC 79 65 C3 14 4D 7F E7>)
(  33,<2022-09-12 23:13:12.835 -0700>,<ajitha>,<DESKTOP-EREU47K>,<peak>,<TopSpin 4.1.4>,
      <1D Peak picking
       data hash MD5: 32K
       E6 00 37 94 9B 4C 6D 60 BC 79 65 C3 14 4D 7F E7>)
(  34,<2022-09-12 23:13:15.063 -0700>,<ajitha>,<DESKTOP-EREU47K>,<dataserver>,<TopSpin 4.1.4>,
      <End of interactive peak picking
       data hash MD5: 32K
       E6 00 37 94 9B 4C 6D 60 BC 79 65 C3 14 4D 7F E7>)
(  35,<2022-12-19 08:04:15.171 -0800>,<ajitha>,<DESKTOP-EREU47K>,<proc1d>,<TopSpin 4.1.4>,
      <pk fgphup PHC0 = 4.892969 PHC1 = -11.2 
       data hash MD5: 32K
       EB 9B 09 EC DB CE 27 EC 45 4E 89 5C B6 6B 5E DA>)
(  36,<2022-12-19 08:04:30.961 -0800>,<ajitha>,<DESKTOP-EREU47K>,<proc1d>,<TopSpin 4.1.4>,
      <bcm 0 0 32768 6.715649e+04 0.000000e+00 0.000000e+00 0.000000e+00 0.000000e+00 
       data hash MD5: 32K
       D6 A7 AE C2 71 E8 AE 94 98 0E A3 24 BB B1 C8 EE>)
(  37,<2022-12-19 08:04:40.986 -0800>,<ajitha>,<DESKTOP-EREU47K>,<dataserver>,<TopSpin 4.1.4>,
      <Spectrum calibrated, SF was set. Old value: 400.129958 New value: 400.129958. Peak list modified: No
       data hash MD5: 32K
       D6 A7 AE C2 71 E8 AE 94 98 0E A3 24 BB B1 C8 EE>)
(  38,<2022-12-19 08:04:41.034 -0800>,<ajitha>,<DESKTOP-EREU47K>,<dataserver>,<TopSpin 4.1.4>,
      <Spectrum calibrated, OFFSET was set. Old value: 10.800680 New value: 10.800696. Peak list modified: No
       data hash MD5: 32K
       D6 A7 AE C2 71 E8 AE 94 98 0E A3 24 BB B1 C8 EE>)
(  39,<2022-12-19 08:04:50.749 -0800>,<ajitha>,<DESKTOP-EREU47K>,<dataserver>,<TopSpin 4.1.4>,
      <Start of interactive peak picking
       data hash MD5: 32K
       D6 A7 AE C2 71 E8 AE 94 98 0E A3 24 BB B1 C8 EE>)
(  40,<2022-12-19 08:04:59.747 -0800>,<ajitha>,<DESKTOP-EREU47K>,<peak>,<TopSpin 4.1.4>,
      <1D Peak picking
       data hash MD5: 32K
       D6 A7 AE C2 71 E8 AE 94 98 0E A3 24 BB B1 C8 EE>)
(  41,<2022-12-19 08:05:01.450 -0800>,<ajitha>,<DESKTOP-EREU47K>,<peak>,<TopSpin 4.1.4>,
      <1D Peak picking
       data hash MD5: 32K
       D6 A7 AE C2 71 E8 AE 94 98 0E A3 24 BB B1 C8 EE>)
(  42,<2022-12-19 08:05:11.297 -0800>,<ajitha>,<DESKTOP-EREU47K>,<peak>,<TopSpin 4.1.4>,
      <1D Peak picking
       data hash MD5: 32K
       D6 A7 AE C2 71 E8 AE 94 98 0E A3 24 BB B1 C8 EE>)
(  43,<2022-12-19 08:05:12.595 -0800>,<ajitha>,<DESKTOP-EREU47K>,<peak>,<TopSpin 4.1.4>,
      <1D Peak picking
       data hash MD5: 32K
       D6 A7 AE C2 71 E8 AE 94 98 0E A3 24 BB B1 C8 EE>)
(  44,<2022-12-19 08:06:53.632 -0800>,<ajitha>,<DESKTOP-EREU47K>,<dataserver>,<TopSpin 4.1.4>,
      <Delete all peak picking regions
       data hash MD5: 32K
       D6 A7 AE C2 71 E8 AE 94 98 0E A3 24 BB B1 C8 EE>)
(  45,<2022-12-19 08:06:53.812 -0800>,<ajitha>,<DESKTOP-EREU47K>,<dataserver>,<TopSpin 4.1.4>,
      <End of interactive peak picking
       data hash MD5: 32K
       D6 A7 AE C2 71 E8 AE 94 98 0E A3 24 BB B1 C8 EE>)
(  46,<2022-12-26 00:46:02.090 -0800>,<ajitha>,<DESKTOP-EREU47K>,<dataserver>,<TopSpin 4.1.4>,
      <Start of interactive peak picking
       data hash MD5: 32K
       D6 A7 AE C2 71 E8 AE 94 98 0E A3 24 BB B1 C8 EE>)
(  47,<2022-12-26 00:46:07.465 -0800>,<ajitha>,<DESKTOP-EREU47K>,<peak>,<TopSpin 4.1.4>,
      <1D Peak picking
       data hash MD5: 32K
       D6 A7 AE C2 71 E8 AE 94 98 0E A3 24 BB B1 C8 EE>)
(  48,<2022-12-26 00:46:11.138 -0800>,<ajitha>,<DESKTOP-EREU47K>,<peak>,<TopSpin 4.1.4>,
      <1D Peak picking
       data hash MD5: 32K
       D6 A7 AE C2 71 E8 AE 94 98 0E A3 24 BB B1 C8 EE>)
(  49,<2022-12-26 00:46:13.642 -0800>,<ajitha>,<DESKTOP-EREU47K>,<dataserver>,<TopSpin 4.1.4>,
      <Delete peaks within defined region
       data hash MD5: 32K
       D6 A7 AE C2 71 E8 AE 94 98 0E A3 24 BB B1 C8 EE>)
(  50,<2022-12-26 00:46:13.703 -0800>,<ajitha>,<DESKTOP-EREU47K>,<dataserver>,<TopSpin 4.1.4>,
      <Delete peaks within defined region
       data hash MD5: 32K
       D6 A7 AE C2 71 E8 AE 94 98 0E A3 24 BB B1 C8 EE>)
(  51,<2022-12-26 00:46:13.899 -0800>,<ajitha>,<DESKTOP-EREU47K>,<dataserver>,<TopSpin 4.1.4>,
      <End of interactive peak picking
       data hash MD5: 32K
       D6 A7 AE C2 71 E8 AE 94 98 0E A3 24 BB B1 C8 EE>)
##END=

$$ hash MD5
$$ C9 9F 28 F9 00 20 17 26 18 32 F5 94 79 53 FA F9
