# Supplementary material for: The self-assembly of l-histidine might be the cause of histidinemia
Source: Sci Rep. 2023 Oct 14;13:17461. doi: 10.1038/s41598-023-44749-5 (PMC10576791; doi:10.1038/s41598-023-44749-5)
Supplement: Supplementary file 3 — Supplementary Information 3. [file 41598_2023_44749_MOESM3_ESM.zip › Raw NMR Data-L-His-Sunilkumar P N/NMR Data-25mM L-His at 20C pH 7-8/10/pdata/1/base_info]

0
0
32768
6.715649E04
0.000000E00
0.000000E00
0.000000E00
0.000000E00
