# Supplementary material for: The self-assembly of l-histidine might be the cause of histidinemia
Source: Sci Rep. 2023 Oct 14;13:17461. doi: 10.1038/s41598-023-44749-5 (PMC10576791; doi:10.1038/s41598-023-44749-5)
Supplement: Supplementary file 3 — Supplementary Information 3. [file 41598_2023_44749_MOESM3_ESM.zip › Raw NMR Data-L-His-Sunilkumar P N/NMR Data-25mM L-His at 20C pH 7-8/10/pdata/1/peaklist.xml]

<?xml version="1.0" encoding="UTF-8"?>
<PeakList modified="2022-12-26T00:46:11">
  <PeakList1D>
    <PeakList1DHeader creator="ajitha" date="2022-12-26T00:46:11" expNo="10" name="HIS 25mM PH7 20C-23-05-22" owner="" procNo="1" source="C:/Users/ajitha/Documents/Ajitha">
      <PeakPickDetails>F1=8.079405ppm, F2=7.979728ppm, MI=0.18cm, MAXI=0.64cm, PC=1.000
      </PeakPickDetails>
    </PeakList1DHeader>
  </PeakList1D>
  <PeakList1D>
    <PeakList1DHeader creator="ajitha" date="2022-12-26T00:46:11" expNo="10" name="HIS 25mM PH7 20C-23-05-22" owner="" procNo="1" source="C:/Users/ajitha/Documents/Ajitha">
      <PeakPickDetails>F1=7.979728ppm, F2=5.915381ppm, MI=0.11cm, MAXI=1.17cm, PC=1.000
      </PeakPickDetails>
    </PeakList1DHeader>
    <Peak1D F1="7.700086" intensity="0.3853819" type="0"/>
    <Peak1D F1="7.698154" intensity="0.3946755" type="0"/>
    <Peak1D F1="6.992574" intensity="0.3994085" type="0"/>
  </PeakList1D>
  <PeakList1D>
    <PeakList1DHeader creator="ajitha" date="2022-12-26T00:46:11" expNo="10" name="HIS 25mM PH7 20C-23-05-22" owner="" procNo="1" source="C:/Users/ajitha/Documents/Ajitha">
      <PeakPickDetails>F1=4.671944ppm, F2=2.462730ppm, MI=0.04cm, MAXI=0.94cm, PC=1.000
      </PeakPickDetails>
    </PeakList1DHeader>
    <Peak1D F1="3.939301" intensity="0.1783587" type="0"/>
    <Peak1D F1="3.927401" intensity="0.1914334" type="0"/>
    <Peak1D F1="3.919305" intensity="0.1989566" type="0"/>
    <Peak1D F1="3.907382" intensity="0.1778778" type="0"/>
    <Peak1D F1="3.193652" intensity="0.0845291" type="0"/>
    <Peak1D F1="3.181873" intensity="0.08215202" type="0"/>
    <Peak1D F1="3.155054" intensity="0.1643108" type="0"/>
    <Peak1D F1="3.1433" intensity="0.1466406" type="0"/>
    <Peak1D F1="3.085485" intensity="0.1761362" type="0"/>
    <Peak1D F1="3.065456" intensity="0.1617441" type="0"/>
    <Peak1D F1="3.046897" intensity="0.08168366" type="0"/>
    <Peak1D F1="3.026894" intensity="0.07918344" type="0"/>
  </PeakList1D>
</PeakList>
