# Supplementary material for: The self-assembly of l-histidine might be the cause of histidinemia
Source: Sci Rep. 2023 Oct 14;13:17461. doi: 10.1038/s41598-023-44749-5 (PMC10576791; doi:10.1038/s41598-023-44749-5)
Supplement: Supplementary file 3 — Supplementary Information 3. [file 41598_2023_44749_MOESM3_ESM.zip › Raw NMR Data-L-His-Sunilkumar P N/NMR Data-25mM L-His at 20C pH 7-8/10/pdata/1/peakrng]

P    #regions in PPM
# 2022-12-26 00:46:13 -0800  ajitha@DESKTOP-EREU47K
# low field   high field   mi   maxi
  8.079405192811077  7.979728167900373  0.184  0.637  # for region 1
  7.979728167900373  5.915380941408748  0.113  1.166  # for region 2
  4.671943723112624  2.4627300245864996  0.036  0.944  # for region 3
