# Supplementary material for: The self-assembly of l-histidine might be the cause of histidinemia
Source: Sci Rep. 2023 Oct 14;13:17461. doi: 10.1038/s41598-023-44749-5 (PMC10576791; doi:10.1038/s41598-023-44749-5)
Supplement: Supplementary file 3 — Supplementary Information 3. [file 41598_2023_44749_MOESM3_ESM.zip › Raw NMR Data-L-His-Sunilkumar P N/NMR Data-25mM L-His at 20C pH 7-8/11/pdata/1/auditp.txt]

##TITLE= Audit trail, TopSpin 3.6.4
##JCAMPDX= 5.01
##ORIGIN= Bruker BioSpin GmbH
##OWNER= USER
$$ D:/MSC PROJECT IIRBS/HIS 25mM PH7 20C-23-05-22/11/pdata/1/auditp.txt
##AUDIT TRAIL=  $$ (NUMBER, WHEN, WHO, WHERE, PROCESS, VERSION, WHAT)
(   1,<2022-05-23 18:03:59.614 +0530>,<USER>,<DESKTOP-KEIA6PG>,<go4>,<TopSpin 3.6.4>,
      <created by zg on data set with UUID 'f4c938e8-da93-11ec-bf8d-1c697a96b241'
       started at 2022-05-23 17:59:14.398 +0530,
       POWCHK enabled, PULCHK disabled,
       completed at 2022-05-23 18:03:59.614 +0530

       configuration hash MD5:
       3C C0 66 4E A8 93 9B 90 CB 5B E8 24 D7 7B 06 39
       data hash MD5: 64K
       43 D7 BE F3 A0 93 9D 55 03 E5 4B 92 C4 66 7A 10
>)
(   2,<2022-05-24 08:51:41.544 +0530>,<USER>,<DESKTOP-KEIA6PG>,<proc1d>,<TopSpin 3.6.4>,
      <Start of raw data processing
       em LB = 0.3 SI = 32K 
       data hash MD5: 32K
       7D E3 96 22 47 74 AA A3 99 A3 50 74 BB 1A F2 63>)
(   3,<2022-05-24 08:51:41.607 +0530>,<USER>,<DESKTOP-KEIA6PG>,<proc1d>,<TopSpin 3.6.4>,
      <ft FT_mod = 6 PKNL = 1 SI = 32K 
       data hash MD5: 32K
       1A 5D 9D 5E DA 37 8F 29 20 56 C5 E9 0A 92 49 3B>)
(   4,<2022-05-24 08:51:41.794 +0530>,<USER>,<DESKTOP-KEIA6PG>,<proc1d>,<TopSpin 3.6.4>,
      <apk 
       data hash MD5: 32K
       82 E9 77 BC 84 6E A0 24 83 67 B5 7F 44 2F F6 66>)
(   5,<2022-05-24 08:51:41.872 +0530>,<USER>,<DESKTOP-KEIA6PG>,<proc1d>,<TopSpin 3.6.4>,
      <abs n ABSG = 5 
       data hash MD5: 32K
       22 3D F2 AC B1 8E 07 10 04 40 D1 7F 35 53 DA DB>)
(   6,<2022-05-24 08:51:51.901 +0530>,<USER>,<DESKTOP-KEIA6PG>,<proc1d>,<TopSpin 3.6.4>,
      <pk fgphup PHC0 = 54.00659 PHC1 = -108 
       data hash MD5: 32K
       26 18 80 1D 4D 25 78 DA E9 1F F6 F4 4A 9A 45 BA>)
$$ C:/Users/ajitha/Documents/Ajitha/HIS 25mM PH7 20C-23-05-22/11/pdata/1/auditp.txt
(   7,<2022-09-12 23:16:07.601 -0700>,<ajitha>,<DESKTOP-EREU47K>,<proc1d>,<TopSpin 4.1.4>,
      <pk fgphup PHC0 = -0.64375 PHC1 = 5.6 
       data hash MD5: 32K
       7B 0C 89 6E 07 A8 44 9C B8 B6 61 63 F6 A5 80 F8>)
(   8,<2022-09-12 23:16:27.226 -0700>,<ajitha>,<DESKTOP-EREU47K>,<proc1d>,<TopSpin 4.1.4>,
      <bcm 0 0 32768 -1.281096e+05 0.000000e+00 0.000000e+00 0.000000e+00 0.000000e+00 
       data hash MD5: 32K
       16 5A 1B C0 8D F6 6D 9B 76 C3 DC 34 08 D4 4D 8A>)
(   9,<2022-09-12 23:16:43.846 -0700>,<ajitha>,<DESKTOP-EREU47K>,<dataserver>,<TopSpin 4.1.4>,
      <Spectrum calibrated, SF was set. Old value: 400.129958 New value: 400.129958. Peak list modified: Yes
       data hash MD5: 32K
       16 5A 1B C0 8D F6 6D 9B 76 C3 DC 34 08 D4 4D 8A>)
(  10,<2022-09-12 23:16:43.881 -0700>,<ajitha>,<DESKTOP-EREU47K>,<dataserver>,<TopSpin 4.1.4>,
      <Spectrum calibrated, OFFSET was set. Old value: 10.799230 New value: 10.800685. Peak list modified: Yes
       data hash MD5: 32K
       16 5A 1B C0 8D F6 6D 9B 76 C3 DC 34 08 D4 4D 8A>)
(  11,<2022-09-12 23:16:54.556 -0700>,<ajitha>,<DESKTOP-EREU47K>,<dataserver>,<TopSpin 4.1.4>,
      <Start of interactive peak picking
       data hash MD5: 32K
       16 5A 1B C0 8D F6 6D 9B 76 C3 DC 34 08 D4 4D 8A>)
(  12,<2022-09-12 23:16:57.324 -0700>,<ajitha>,<DESKTOP-EREU47K>,<peak>,<TopSpin 4.1.4>,
      <1D Peak picking
       data hash MD5: 32K
       16 5A 1B C0 8D F6 6D 9B 76 C3 DC 34 08 D4 4D 8A>)
(  13,<2022-09-12 23:16:59.252 -0700>,<ajitha>,<DESKTOP-EREU47K>,<peak>,<TopSpin 4.1.4>,
      <1D Peak picking
       data hash MD5: 32K
       16 5A 1B C0 8D F6 6D 9B 76 C3 DC 34 08 D4 4D 8A>)
(  14,<2022-09-12 23:17:09.310 -0700>,<ajitha>,<DESKTOP-EREU47K>,<peak>,<TopSpin 4.1.4>,
      <1D Peak picking
       data hash MD5: 32K
       16 5A 1B C0 8D F6 6D 9B 76 C3 DC 34 08 D4 4D 8A>)
(  15,<2022-09-12 23:17:11.400 -0700>,<ajitha>,<DESKTOP-EREU47K>,<peak>,<TopSpin 4.1.4>,
      <1D Peak picking
       data hash MD5: 32K
       16 5A 1B C0 8D F6 6D 9B 76 C3 DC 34 08 D4 4D 8A>)
(  16,<2022-09-12 23:17:13.169 -0700>,<ajitha>,<DESKTOP-EREU47K>,<dataserver>,<TopSpin 4.1.4>,
      <End of interactive peak picking
       data hash MD5: 32K
       16 5A 1B C0 8D F6 6D 9B 76 C3 DC 34 08 D4 4D 8A>)
(  17,<2022-12-19 08:07:32.552 -0800>,<ajitha>,<DESKTOP-EREU47K>,<proc1d>,<TopSpin 4.1.4>,
      <pk fgphup PHC0 = -0.3931397 PHC1 = -0.8 
       data hash MD5: 32K
       B3 91 76 1A C1 65 AA 90 BD 0D 8A 8B 47 B5 0A A5>)
(  18,<2022-12-19 08:07:37.687 -0800>,<ajitha>,<DESKTOP-EREU47K>,<proc1d>,<TopSpin 4.1.4>,
      <bcm 0 98 32670 0.000000e+00 0.000000e+00 0.000000e+00 0.000000e+00 0.000000e+00 
       data hash MD5: 32K
       B3 91 76 1A C1 65 AA 90 BD 0D 8A 8B 47 B5 0A A5>)
(  19,<2022-12-19 08:07:54.710 -0800>,<ajitha>,<DESKTOP-EREU47K>,<dataserver>,<TopSpin 4.1.4>,
      <Spectrum calibrated, SF was set. Old value: 400.129958 New value: 400.129958. Peak list modified: No
       data hash MD5: 32K
       B3 91 76 1A C1 65 AA 90 BD 0D 8A 8B 47 B5 0A A5>)
(  20,<2022-12-19 08:07:54.749 -0800>,<ajitha>,<DESKTOP-EREU47K>,<dataserver>,<TopSpin 4.1.4>,
      <Spectrum calibrated, OFFSET was set. Old value: 10.800680 New value: 10.800615. Peak list modified: No
       data hash MD5: 32K
       B3 91 76 1A C1 65 AA 90 BD 0D 8A 8B 47 B5 0A A5>)
(  21,<2022-12-19 08:08:07.462 -0800>,<ajitha>,<DESKTOP-EREU47K>,<dataserver>,<TopSpin 4.1.4>,
      <Start of interactive peak picking
       data hash MD5: 32K
       B3 91 76 1A C1 65 AA 90 BD 0D 8A 8B 47 B5 0A A5>)
(  22,<2022-12-19 08:08:19.495 -0800>,<ajitha>,<DESKTOP-EREU47K>,<peak>,<TopSpin 4.1.4>,
      <1D Peak picking
       data hash MD5: 32K
       B3 91 76 1A C1 65 AA 90 BD 0D 8A 8B 47 B5 0A A5>)
(  23,<2022-12-19 08:08:20.753 -0800>,<ajitha>,<DESKTOP-EREU47K>,<peak>,<TopSpin 4.1.4>,
      <1D Peak picking
       data hash MD5: 32K
       B3 91 76 1A C1 65 AA 90 BD 0D 8A 8B 47 B5 0A A5>)
(  24,<2022-12-19 08:08:30.810 -0800>,<ajitha>,<DESKTOP-EREU47K>,<peak>,<TopSpin 4.1.4>,
      <1D Peak picking
       data hash MD5: 32K
       B3 91 76 1A C1 65 AA 90 BD 0D 8A 8B 47 B5 0A A5>)
(  25,<2022-12-19 08:08:32.365 -0800>,<ajitha>,<DESKTOP-EREU47K>,<peak>,<TopSpin 4.1.4>,
      <1D Peak picking
       data hash MD5: 32K
       B3 91 76 1A C1 65 AA 90 BD 0D 8A 8B 47 B5 0A A5>)
(  26,<2022-12-19 08:10:41.272 -0800>,<ajitha>,<DESKTOP-EREU47K>,<dataserver>,<TopSpin 4.1.4>,
      <Delete all peak picking regions
       data hash MD5: 32K
       B3 91 76 1A C1 65 AA 90 BD 0D 8A 8B 47 B5 0A A5>)
(  27,<2022-12-19 08:10:41.622 -0800>,<ajitha>,<DESKTOP-EREU47K>,<dataserver>,<TopSpin 4.1.4>,
      <End of interactive peak picking
       data hash MD5: 32K
       B3 91 76 1A C1 65 AA 90 BD 0D 8A 8B 47 B5 0A A5>)
(  28,<2022-12-26 00:47:18.523 -0800>,<ajitha>,<DESKTOP-EREU47K>,<dataserver>,<TopSpin 4.1.4>,
      <Start of interactive peak picking
       data hash MD5: 32K
       B3 91 76 1A C1 65 AA 90 BD 0D 8A 8B 47 B5 0A A5>)
(  29,<2022-12-26 00:47:24.676 -0800>,<ajitha>,<DESKTOP-EREU47K>,<peak>,<TopSpin 4.1.4>,
      <1D Peak picking
       data hash MD5: 32K
       B3 91 76 1A C1 65 AA 90 BD 0D 8A 8B 47 B5 0A A5>)
(  30,<2022-12-26 00:47:28.638 -0800>,<ajitha>,<DESKTOP-EREU47K>,<peak>,<TopSpin 4.1.4>,
      <1D Peak picking
       data hash MD5: 32K
       B3 91 76 1A C1 65 AA 90 BD 0D 8A 8B 47 B5 0A A5>)
(  31,<2022-12-26 00:47:30.854 -0800>,<ajitha>,<DESKTOP-EREU47K>,<dataserver>,<TopSpin 4.1.4>,
      <Delete peaks within defined region
       data hash MD5: 32K
       B3 91 76 1A C1 65 AA 90 BD 0D 8A 8B 47 B5 0A A5>)
(  32,<2022-12-26 00:47:30.890 -0800>,<ajitha>,<DESKTOP-EREU47K>,<dataserver>,<TopSpin 4.1.4>,
      <Delete peaks within defined region
       data hash MD5: 32K
       B3 91 76 1A C1 65 AA 90 BD 0D 8A 8B 47 B5 0A A5>)
(  33,<2022-12-26 00:47:30.941 -0800>,<ajitha>,<DESKTOP-EREU47K>,<dataserver>,<TopSpin 4.1.4>,
      <End of interactive peak picking
       data hash MD5: 32K
       B3 91 76 1A C1 65 AA 90 BD 0D 8A 8B 47 B5 0A A5>)
##END=

$$ hash MD5
$$ 56 49 3F 32 88 14 C6 63 F1 FA FC 22 58 36 8F 70
