# Supplementary material for: The self-assembly of l-histidine might be the cause of histidinemia
Source: Sci Rep. 2023 Oct 14;13:17461. doi: 10.1038/s41598-023-44749-5 (PMC10576791; doi:10.1038/s41598-023-44749-5)
Supplement: Supplementary file 3 — Supplementary Information 3. [file 41598_2023_44749_MOESM3_ESM.zip › Raw NMR Data-L-His-Sunilkumar P N/NMR Data-25mM L-His at 20C pH 7-8/11/pdata/1/peaklist.xml]

<?xml version="1.0" encoding="UTF-8"?>
<PeakList modified="2022-12-26T00:47:28">
  <PeakList1D>
    <PeakList1DHeader creator="ajitha" date="2022-12-26T00:47:28" expNo="11" name="HIS 25mM PH7 20C-23-05-22" owner="" procNo="1" source="C:/Users/ajitha/Documents/Ajitha">
      <PeakPickDetails>F1=8.401152ppm, F2=8.269496ppm, MI=0.17cm, MAXI=0.50cm, PC=1.000
      </PeakPickDetails>
    </PeakList1DHeader>
  </PeakList1D>
  <PeakList1D>
    <PeakList1DHeader creator="ajitha" date="2022-12-26T00:47:28" expNo="11" name="HIS 25mM PH7 20C-23-05-22" owner="" procNo="1" source="C:/Users/ajitha/Documents/Ajitha">
      <PeakPickDetails>F1=8.269496ppm, F2=6.543163ppm, MI=0.19cm, MAXI=0.97cm, PC=1.000
      </PeakPickDetails>
    </PeakList1DHeader>
    <Peak1D F1="7.699898" intensity="0.370862" type="0"/>
    <Peak1D F1="7.697977" intensity="0.3811484" type="0"/>
    <Peak1D F1="6.992445" intensity="0.3857139" type="0"/>
  </PeakList1D>
  <PeakList1D>
    <PeakList1DHeader creator="ajitha" date="2022-12-26T00:47:28" expNo="11" name="HIS 25mM PH7 20C-23-05-22" owner="" procNo="1" source="C:/Users/ajitha/Documents/Ajitha">
      <PeakPickDetails>F1=6.543163ppm, F2=6.327676ppm, MI=0.14cm, MAXI=0.47cm, PC=1.000
      </PeakPickDetails>
    </PeakList1DHeader>
  </PeakList1D>
  <PeakList1D>
    <PeakList1DHeader creator="ajitha" date="2022-12-26T00:47:28" expNo="11" name="HIS 25mM PH7 20C-23-05-22" owner="" procNo="1" source="C:/Users/ajitha/Documents/Ajitha">
      <PeakPickDetails>F1=4.515024ppm, F2=2.462740ppm, MI=0.04cm, MAXI=0.79cm, PC=1.000
      </PeakPickDetails>
    </PeakList1DHeader>
    <Peak1D F1="3.939214" intensity="0.1750675" type="0"/>
    <Peak1D F1="3.927312" intensity="0.1856264" type="0"/>
    <Peak1D F1="3.919206" intensity="0.1881504" type="0"/>
    <Peak1D F1="3.907297" intensity="0.165731" type="0"/>
    <Peak1D F1="3.193766" intensity="0.08551897" type="0"/>
    <Peak1D F1="3.181986" intensity="0.080086" type="0"/>
    <Peak1D F1="3.155216" intensity="0.1598024" type="0"/>
    <Peak1D F1="3.143379" intensity="0.1368752" type="0"/>
    <Peak1D F1="3.085481" intensity="0.1683558" type="0"/>
    <Peak1D F1="3.065455" intensity="0.1514962" type="0"/>
    <Peak1D F1="3.046871" intensity="0.07390069" type="0"/>
    <Peak1D F1="3.02688" intensity="0.07103191" type="0"/>
  </PeakList1D>
</PeakList>
