# Supplementary material for: The self-assembly of l-histidine might be the cause of histidinemia
Source: Sci Rep. 2023 Oct 14;13:17461. doi: 10.1038/s41598-023-44749-5 (PMC10576791; doi:10.1038/s41598-023-44749-5)
Supplement: Supplementary file 3 — Supplementary Information 3. [file 41598_2023_44749_MOESM3_ESM.zip › Raw NMR Data-L-His-Sunilkumar P N/NMR Data-25mM L-His at 20C pH 7-8/11/pdata/1/peakrng]

P    #regions in PPM
# 2022-12-26 00:47:30 -0800  ajitha@DESKTOP-EREU47K
# low field   high field   mi   maxi
  8.401151416614526  8.269495943721829  0.172  0.504  # for region 1
  8.269495943721829  6.54316321386457  0.189  0.973  # for region 2
  6.54316321386457  6.3276757478330685  0.135  0.472  # for region 3
  4.5150240627035965  2.4627403978383255  0.038  0.794  # for region 4
