# Supplementary material for: The self-assembly of l-histidine might be the cause of histidinemia
Source: Sci Rep. 2023 Oct 14;13:17461. doi: 10.1038/s41598-023-44749-5 (PMC10576791; doi:10.1038/s41598-023-44749-5)
Supplement: Supplementary file 3 — Supplementary Information 3. [file 41598_2023_44749_MOESM3_ESM.zip › Raw NMR Data-L-His-Sunilkumar P N/NMR Data-25mM L-His at 20C pH 7-8/12/audita.txt]

##TITLE= Audit trail, TopSpin 3.6.4
##JCAMPDX= 5.01
##ORIGIN= Bruker BioSpin GmbH
##OWNER= USER
$$ D:/MSC PROJECT IIRBS/HIS 25mM PH7 20C-23-05-22/12/audita.txt
##AUDIT TRAIL=  $$ (NUMBER, WHEN, WHO, WHERE, PROCESS, VERSION, WHAT)
(   1,<2022-05-23 18:08:46.941 +0530>,<USER>,<DESKTOP-KEIA6PG>,<go4>,<TopSpin 3.6.4>,
      <created by zg on data set with UUID 'a012b3f0-da94-11ec-99f6-1c697a96b241'
       started at 2022-05-23 18:04:01.770 +0530,
       POWCHK enabled, PULCHK disabled,
       completed at 2022-05-23 18:08:46.941 +0530

       configuration hash MD5:
       3C C0 66 4E A8 93 9B 90 CB 5B E8 24 D7 7B 06 39
       data hash MD5: 64K
       7A 1A C6 A8 D8 BD 6C 27 E5 8D 89 9B A7 D6 C0 38
>)
##END=

$$ hash MD5
$$ C1 E0 28 65 9B 8F 22 15 31 B5 CA C5 CE 32 56 DA
