# Supplementary material for: The self-assembly of l-histidine might be the cause of histidinemia
Source: Sci Rep. 2023 Oct 14;13:17461. doi: 10.1038/s41598-023-44749-5 (PMC10576791; doi:10.1038/s41598-023-44749-5)
Supplement: Supplementary file 3 — Supplementary Information 3. [file 41598_2023_44749_MOESM3_ESM.zip › Raw NMR Data-L-His-Sunilkumar P N/NMR Data-25mM L-His at 20C pH 7-8/12/pdata/1/auditp.txt]

##TITLE= Audit trail, TopSpin 4.1.4
##JCAMPDX= 5.01
##ORIGIN= Bruker BioSpin GmbH
##OWNER= ajitha
$$ C:/Users/ajitha/Documents/Ajitha/HIS 25mM PH7 20C-23-05-22/12/pdata/1/auditp.txt
##AUDIT TRAIL=  $$ (NUMBER, WHEN, WHO, WHERE, PROCESS, VERSION, WHAT)
(   1,<2022-05-23 18:08:46.941 +0530>,<USER>,<DESKTOP-KEIA6PG>,<go4>,<TopSpin 3.6.4>,
      <created by zg on data set with UUID 'a012b3f0-da94-11ec-99f6-1c697a96b241'
       started at 2022-05-23 18:04:01.770 +0530,
       POWCHK enabled, PULCHK disabled,
       completed at 2022-05-23 18:08:46.941 +0530

       configuration hash MD5:
       3C C0 66 4E A8 93 9B 90 CB 5B E8 24 D7 7B 06 39
       data hash MD5: 64K
       7A 1A C6 A8 D8 BD 6C 27 E5 8D 89 9B A7 D6 C0 38
>)
(   2,<2022-09-12 23:17:16.588 -0700>,<ajitha>,<DESKTOP-EREU47K>,<proc1d>,<TopSpin 4.1.4>,
      <Start of raw data processing
       em LB = 0.3 SI = 32K 
       data hash MD5: 32K
       EE E6 5C 2F 62 13 FC BD 4A C2 E9 B6 2C 13 94 1D>)
(   3,<2022-09-12 23:17:17.197 -0700>,<ajitha>,<DESKTOP-EREU47K>,<proc1d>,<TopSpin 4.1.4>,
      <ft FT_mod = 6 PKNL = 1 SI = 32K 
       data hash MD5: 32K
       76 35 F2 FE 7A F1 85 A0 CF 57 6F F7 34 96 81 31>)
(   4,<2022-09-12 23:17:18.388 -0700>,<ajitha>,<DESKTOP-EREU47K>,<proc1d>,<TopSpin 4.1.4>,
      <apk 
       data hash MD5: 32K
       57 27 CD 21 71 89 CF E9 8A B6 3E 26 A4 A5 84 DD>)
(   5,<2022-09-12 23:17:19.430 -0700>,<ajitha>,<DESKTOP-EREU47K>,<proc1d>,<TopSpin 4.1.4>,
      <abs n ABSG = 5 
       data hash MD5: 32K
       63 C6 93 4F F0 A0 7D 4D 7A 18 9A 12 1C C8 31 4E>)
(   6,<2022-09-12 23:22:11.879 -0700>,<ajitha>,<DESKTOP-EREU47K>,<proc1d>,<TopSpin 4.1.4>,
      <pk fgphup PHC0 = 32.72654 PHC1 = -63.2 
       data hash MD5: 32K
       F9 94 AC 48 CF EC 64 A2 6E 4C 25 57 3E CC 4D 47>)
(   7,<2022-09-12 23:22:25.267 -0700>,<ajitha>,<DESKTOP-EREU47K>,<proc1d>,<TopSpin 4.1.4>,
      <bcm 0 0 32768 -7.617442e+04 0.000000e+00 0.000000e+00 0.000000e+00 0.000000e+00 
       data hash MD5: 32K
       0B A2 A1 E4 E7 AE 9A E3 8D 4F 21 75 AF 94 3D 9A>)
(   8,<2022-09-12 23:22:39.514 -0700>,<ajitha>,<DESKTOP-EREU47K>,<dataserver>,<TopSpin 4.1.4>,
      <Spectrum calibrated, SF was set. Old value: 400.129958 New value: 400.129958. Peak list modified: Yes
       data hash MD5: 32K
       0B A2 A1 E4 E7 AE 9A E3 8D 4F 21 75 AF 94 3D 9A>)
(   9,<2022-09-12 23:22:39.596 -0700>,<ajitha>,<DESKTOP-EREU47K>,<dataserver>,<TopSpin 4.1.4>,
      <Spectrum calibrated, OFFSET was set. Old value: 10.799230 New value: 10.800797. Peak list modified: Yes
       data hash MD5: 32K
       0B A2 A1 E4 E7 AE 9A E3 8D 4F 21 75 AF 94 3D 9A>)
(  10,<2022-09-12 23:22:47.360 -0700>,<ajitha>,<DESKTOP-EREU47K>,<dataserver>,<TopSpin 4.1.4>,
      <Start of interactive peak picking
       data hash MD5: 32K
       0B A2 A1 E4 E7 AE 9A E3 8D 4F 21 75 AF 94 3D 9A>)
(  11,<2022-09-12 23:22:50.540 -0700>,<ajitha>,<DESKTOP-EREU47K>,<peak>,<TopSpin 4.1.4>,
      <1D Peak picking
       data hash MD5: 32K
       0B A2 A1 E4 E7 AE 9A E3 8D 4F 21 75 AF 94 3D 9A>)
(  12,<2022-09-12 23:22:52.304 -0700>,<ajitha>,<DESKTOP-EREU47K>,<peak>,<TopSpin 4.1.4>,
      <1D Peak picking
       data hash MD5: 32K
       0B A2 A1 E4 E7 AE 9A E3 8D 4F 21 75 AF 94 3D 9A>)
(  13,<2022-09-12 23:23:19.435 -0700>,<ajitha>,<DESKTOP-EREU47K>,<peak>,<TopSpin 4.1.4>,
      <1D Peak picking
       data hash MD5: 32K
       0B A2 A1 E4 E7 AE 9A E3 8D 4F 21 75 AF 94 3D 9A>)
(  14,<2022-09-12 23:23:19.949 -0700>,<ajitha>,<DESKTOP-EREU47K>,<peak>,<TopSpin 4.1.4>,
      <1D Peak picking
       data hash MD5: 32K
       0B A2 A1 E4 E7 AE 9A E3 8D 4F 21 75 AF 94 3D 9A>)
(  15,<2022-09-12 23:23:23.789 -0700>,<ajitha>,<DESKTOP-EREU47K>,<peak>,<TopSpin 4.1.4>,
      <1D Peak picking
       data hash MD5: 32K
       0B A2 A1 E4 E7 AE 9A E3 8D 4F 21 75 AF 94 3D 9A>)
(  16,<2022-09-12 23:23:25.812 -0700>,<ajitha>,<DESKTOP-EREU47K>,<peak>,<TopSpin 4.1.4>,
      <1D Peak picking
       data hash MD5: 32K
       0B A2 A1 E4 E7 AE 9A E3 8D 4F 21 75 AF 94 3D 9A>)
(  17,<2022-09-12 23:23:27.488 -0700>,<ajitha>,<DESKTOP-EREU47K>,<dataserver>,<TopSpin 4.1.4>,
      <End of interactive peak picking
       data hash MD5: 32K
       0B A2 A1 E4 E7 AE 9A E3 8D 4F 21 75 AF 94 3D 9A>)
(  18,<2022-12-19 08:11:10.642 -0800>,<ajitha>,<DESKTOP-EREU47K>,<proc1d>,<TopSpin 4.1.4>,
      <pk fgphup PHC0 = -7.153296 PHC1 = 18.4 
       data hash MD5: 32K
       E9 90 E5 DD 27 0A 5E 0F 44 C4 C1 59 3A 68 9D 05>)
(  19,<2022-12-19 08:11:43.896 -0800>,<ajitha>,<DESKTOP-EREU47K>,<proc1d>,<TopSpin 4.1.4>,
      <bcm 0 1 32767 0.000000e+00 0.000000e+00 0.000000e+00 0.000000e+00 0.000000e+00 
       data hash MD5: 32K
       E9 90 E5 DD 27 0A 5E 0F 44 C4 C1 59 3A 68 9D 05>)
(  20,<2022-12-19 08:12:02.013 -0800>,<ajitha>,<DESKTOP-EREU47K>,<dataserver>,<TopSpin 4.1.4>,
      <Spectrum calibrated, SF was set. Old value: 400.129958 New value: 400.129958. Peak list modified: No
       data hash MD5: 32K
       E9 90 E5 DD 27 0A 5E 0F 44 C4 C1 59 3A 68 9D 05>)
(  21,<2022-12-19 08:12:02.048 -0800>,<ajitha>,<DESKTOP-EREU47K>,<dataserver>,<TopSpin 4.1.4>,
      <Spectrum calibrated, OFFSET was set. Old value: 10.800800 New value: 10.800718. Peak list modified: No
       data hash MD5: 32K
       E9 90 E5 DD 27 0A 5E 0F 44 C4 C1 59 3A 68 9D 05>)
(  22,<2022-12-19 08:12:19.362 -0800>,<ajitha>,<DESKTOP-EREU47K>,<dataserver>,<TopSpin 4.1.4>,
      <Start of interactive peak picking
       data hash MD5: 32K
       E9 90 E5 DD 27 0A 5E 0F 44 C4 C1 59 3A 68 9D 05>)
(  23,<2022-12-19 08:12:52.773 -0800>,<ajitha>,<DESKTOP-EREU47K>,<peak>,<TopSpin 4.1.4>,
      <1D Peak picking
       data hash MD5: 32K
       E9 90 E5 DD 27 0A 5E 0F 44 C4 C1 59 3A 68 9D 05>)
(  24,<2022-12-19 08:12:54.028 -0800>,<ajitha>,<DESKTOP-EREU47K>,<peak>,<TopSpin 4.1.4>,
      <1D Peak picking
       data hash MD5: 32K
       E9 90 E5 DD 27 0A 5E 0F 44 C4 C1 59 3A 68 9D 05>)
(  25,<2022-12-19 08:13:04.336 -0800>,<ajitha>,<DESKTOP-EREU47K>,<peak>,<TopSpin 4.1.4>,
      <1D Peak picking
       data hash MD5: 32K
       E9 90 E5 DD 27 0A 5E 0F 44 C4 C1 59 3A 68 9D 05>)
(  26,<2022-12-19 08:13:06.609 -0800>,<ajitha>,<DESKTOP-EREU47K>,<peak>,<TopSpin 4.1.4>,
      <1D Peak picking
       data hash MD5: 32K
       E9 90 E5 DD 27 0A 5E 0F 44 C4 C1 59 3A 68 9D 05>)
(  27,<2022-12-19 08:14:36.959 -0800>,<ajitha>,<DESKTOP-EREU47K>,<dataserver>,<TopSpin 4.1.4>,
      <Delete all peak picking regions
       data hash MD5: 32K
       E9 90 E5 DD 27 0A 5E 0F 44 C4 C1 59 3A 68 9D 05>)
(  28,<2022-12-19 08:14:37.350 -0800>,<ajitha>,<DESKTOP-EREU47K>,<dataserver>,<TopSpin 4.1.4>,
      <End of interactive peak picking
       data hash MD5: 32K
       E9 90 E5 DD 27 0A 5E 0F 44 C4 C1 59 3A 68 9D 05>)
(  29,<2022-12-26 00:47:55.048 -0800>,<ajitha>,<DESKTOP-EREU47K>,<dataserver>,<TopSpin 4.1.4>,
      <Start of interactive peak picking
       data hash MD5: 32K
       E9 90 E5 DD 27 0A 5E 0F 44 C4 C1 59 3A 68 9D 05>)
(  30,<2022-12-26 00:47:58.710 -0800>,<ajitha>,<DESKTOP-EREU47K>,<peak>,<TopSpin 4.1.4>,
      <1D Peak picking
       data hash MD5: 32K
       E9 90 E5 DD 27 0A 5E 0F 44 C4 C1 59 3A 68 9D 05>)
(  31,<2022-12-26 00:48:02.248 -0800>,<ajitha>,<DESKTOP-EREU47K>,<peak>,<TopSpin 4.1.4>,
      <1D Peak picking
       data hash MD5: 32K
       E9 90 E5 DD 27 0A 5E 0F 44 C4 C1 59 3A 68 9D 05>)
(  32,<2022-12-26 00:48:04.387 -0800>,<ajitha>,<DESKTOP-EREU47K>,<dataserver>,<TopSpin 4.1.4>,
      <Delete peaks within defined region
       data hash MD5: 32K
       E9 90 E5 DD 27 0A 5E 0F 44 C4 C1 59 3A 68 9D 05>)
(  33,<2022-12-26 00:48:04.421 -0800>,<ajitha>,<DESKTOP-EREU47K>,<dataserver>,<TopSpin 4.1.4>,
      <Delete peaks within defined region
       data hash MD5: 32K
       E9 90 E5 DD 27 0A 5E 0F 44 C4 C1 59 3A 68 9D 05>)
(  34,<2022-12-26 00:48:04.586 -0800>,<ajitha>,<DESKTOP-EREU47K>,<dataserver>,<TopSpin 4.1.4>,
      <End of interactive peak picking
       data hash MD5: 32K
       E9 90 E5 DD 27 0A 5E 0F 44 C4 C1 59 3A 68 9D 05>)
##END=

$$ hash MD5
$$ AE A8 98 3C 1B 8B 55 DC C8 43 23 1B 85 B2 66 6F
