# Supplementary material for: The self-assembly of l-histidine might be the cause of histidinemia
Source: Sci Rep. 2023 Oct 14;13:17461. doi: 10.1038/s41598-023-44749-5 (PMC10576791; doi:10.1038/s41598-023-44749-5)
Supplement: Supplementary file 3 — Supplementary Information 3. [file 41598_2023_44749_MOESM3_ESM.zip › Raw NMR Data-L-His-Sunilkumar P N/NMR Data-25mM L-His at 20C pH 7-8/12/pdata/1/peaklist.xml]

<?xml version="1.0" encoding="UTF-8"?>
<PeakList modified="2022-12-26T00:48:02">
  <PeakList1D>
    <PeakList1DHeader creator="ajitha" date="2022-12-26T00:48:02" expNo="12" name="HIS 25mM PH7 20C-23-05-22" owner="" procNo="1" source="C:/Users/ajitha/Documents/Ajitha">
      <PeakPickDetails>F1=8.607469ppm, F2=6.313753ppm, MI=0.11cm, MAXI=1.26cm, PC=1.000
      </PeakPickDetails>
    </PeakList1DHeader>
    <Peak1D F1="7.699909" intensity="0.3977588" type="0"/>
    <Peak1D F1="7.698034" intensity="0.4051318" type="0"/>
    <Peak1D F1="6.992374" intensity="0.4113411" type="0"/>
  </PeakList1D>
  <PeakList1D>
    <PeakList1DHeader creator="ajitha" date="2022-12-26T00:48:02" expNo="12" name="HIS 25mM PH7 20C-23-05-22" owner="" procNo="1" source="C:/Users/ajitha/Documents/Ajitha">
      <PeakPickDetails>F1=4.382204ppm, F2=2.764531ppm, MI=0.03cm, MAXI=0.92cm, PC=1.000
      </PeakPickDetails>
    </PeakList1DHeader>
    <Peak1D F1="3.939056" intensity="0.1811164" type="0"/>
    <Peak1D F1="3.92715" intensity="0.1963918" type="0"/>
    <Peak1D F1="3.91905" intensity="0.2078643" type="0"/>
    <Peak1D F1="3.907136" intensity="0.1879864" type="0"/>
    <Peak1D F1="3.193071" intensity="0.0854883" type="0"/>
    <Peak1D F1="3.181406" intensity="0.08442076" type="0"/>
    <Peak1D F1="3.154546" intensity="0.1685701" type="0"/>
    <Peak1D F1="3.142842" intensity="0.1564143" type="0"/>
    <Peak1D F1="3.08515" intensity="0.1823776" type="0"/>
    <Peak1D F1="3.065115" intensity="0.1711265" type="0"/>
    <Peak1D F1="3.046559" intensity="0.08921003" type="0"/>
    <Peak1D F1="3.026546" intensity="0.08701077" type="0"/>
  </PeakList1D>
</PeakList>
