# Supplementary material for: The self-assembly of l-histidine might be the cause of histidinemia
Source: Sci Rep. 2023 Oct 14;13:17461. doi: 10.1038/s41598-023-44749-5 (PMC10576791; doi:10.1038/s41598-023-44749-5)
Supplement: Supplementary file 3 — Supplementary Information 3. [file 41598_2023_44749_MOESM3_ESM.zip › Raw NMR Data-L-His-Sunilkumar P N/NMR Data-25mM L-His at 20C pH 7-8/13/pdata/1/auditp.txt]

##TITLE= Audit trail, TopSpin 4.1.4
##JCAMPDX= 5.01
##ORIGIN= Bruker BioSpin GmbH
##OWNER= ajitha
$$ C:/Users/ajitha/Documents/Ajitha/HIS 25mM PH7 20C-23-05-22/13/pdata/1/auditp.txt
##AUDIT TRAIL=  $$ (NUMBER, WHEN, WHO, WHERE, PROCESS, VERSION, WHAT)
(   1,<2022-05-23 18:13:34.248 +0530>,<USER>,<DESKTOP-KEIA6PG>,<go4>,<TopSpin 3.6.4>,
      <created by zg on data set with UUID '4b554f3e-da95-11ec-a55e-1c697a96b241'
       started at 2022-05-23 18:08:49.081 +0530,
       POWCHK enabled, PULCHK disabled,
       completed at 2022-05-23 18:13:34.248 +0530

       configuration hash MD5:
       3C C0 66 4E A8 93 9B 90 CB 5B E8 24 D7 7B 06 39
       data hash MD5: 64K
       D9 43 92 94 EE 1C 45 4F 9E 98 F1 7E B2 A1 CB 3B
>)
(   2,<2022-09-12 23:23:30.876 -0700>,<ajitha>,<DESKTOP-EREU47K>,<proc1d>,<TopSpin 4.1.4>,
      <Start of raw data processing
       em LB = 0.3 SI = 32K 
       data hash MD5: 32K
       B9 5D 9F A1 90 E0 5A 7C B2 89 EE B0 F7 C0 D0 77>)
(   3,<2022-09-12 23:23:32.399 -0700>,<ajitha>,<DESKTOP-EREU47K>,<proc1d>,<TopSpin 4.1.4>,
      <ft FT_mod = 6 PKNL = 1 SI = 32K 
       data hash MD5: 32K
       9B 73 C3 25 63 F7 8E 74 AB 88 C9 0E 53 63 97 0E>)
(   4,<2022-09-12 23:23:33.213 -0700>,<ajitha>,<DESKTOP-EREU47K>,<proc1d>,<TopSpin 4.1.4>,
      <apk 
       data hash MD5: 32K
       3C D5 E9 B2 5B 38 8F 27 BC F4 4A 68 02 E8 44 36>)
(   5,<2022-09-12 23:23:33.846 -0700>,<ajitha>,<DESKTOP-EREU47K>,<proc1d>,<TopSpin 4.1.4>,
      <abs n ABSG = 5 
       data hash MD5: 32K
       E9 C4 6D 23 17 0C 70 84 6D 89 00 A1 2D 6D 4D 8F>)
(   6,<2022-09-12 23:24:43.754 -0700>,<ajitha>,<DESKTOP-EREU47K>,<proc1d>,<TopSpin 4.1.4>,
      <pk fgphup PHC0 = 5.49331 PHC1 = -11.2 
       data hash MD5: 32K
       51 2A 92 A7 19 A7 71 CD 24 01 CD 50 38 BB E5 DC>)
(   7,<2022-09-12 23:24:48.960 -0700>,<ajitha>,<DESKTOP-EREU47K>,<proc1d>,<TopSpin 4.1.4>,
      <bcm 0 4622 28146 0.000000e+00 0.000000e+00 0.000000e+00 0.000000e+00 0.000000e+00 
       data hash MD5: 32K
       51 2A 92 A7 19 A7 71 CD 24 01 CD 50 38 BB E5 DC>)
(   8,<2022-09-12 23:25:07.077 -0700>,<ajitha>,<DESKTOP-EREU47K>,<dataserver>,<TopSpin 4.1.4>,
      <Spectrum calibrated, SF was set. Old value: 400.129958 New value: 400.129958. Peak list modified: Yes
       data hash MD5: 32K
       51 2A 92 A7 19 A7 71 CD 24 01 CD 50 38 BB E5 DC>)
(   9,<2022-09-12 23:25:07.112 -0700>,<ajitha>,<DESKTOP-EREU47K>,<dataserver>,<TopSpin 4.1.4>,
      <Spectrum calibrated, OFFSET was set. Old value: 10.799230 New value: 10.800826. Peak list modified: Yes
       data hash MD5: 32K
       51 2A 92 A7 19 A7 71 CD 24 01 CD 50 38 BB E5 DC>)
(  10,<2022-09-12 23:25:15.387 -0700>,<ajitha>,<DESKTOP-EREU47K>,<dataserver>,<TopSpin 4.1.4>,
      <Start of interactive peak picking
       data hash MD5: 32K
       51 2A 92 A7 19 A7 71 CD 24 01 CD 50 38 BB E5 DC>)
(  11,<2022-09-12 23:25:18.737 -0700>,<ajitha>,<DESKTOP-EREU47K>,<peak>,<TopSpin 4.1.4>,
      <1D Peak picking
       data hash MD5: 32K
       51 2A 92 A7 19 A7 71 CD 24 01 CD 50 38 BB E5 DC>)
(  12,<2022-09-12 23:25:20.279 -0700>,<ajitha>,<DESKTOP-EREU47K>,<peak>,<TopSpin 4.1.4>,
      <1D Peak picking
       data hash MD5: 32K
       51 2A 92 A7 19 A7 71 CD 24 01 CD 50 38 BB E5 DC>)
(  13,<2022-09-12 23:25:32.521 -0700>,<ajitha>,<DESKTOP-EREU47K>,<peak>,<TopSpin 4.1.4>,
      <1D Peak picking
       data hash MD5: 32K
       51 2A 92 A7 19 A7 71 CD 24 01 CD 50 38 BB E5 DC>)
(  14,<2022-09-12 23:25:34.459 -0700>,<ajitha>,<DESKTOP-EREU47K>,<peak>,<TopSpin 4.1.4>,
      <1D Peak picking
       data hash MD5: 32K
       51 2A 92 A7 19 A7 71 CD 24 01 CD 50 38 BB E5 DC>)
(  15,<2022-09-12 23:25:36.522 -0700>,<ajitha>,<DESKTOP-EREU47K>,<dataserver>,<TopSpin 4.1.4>,
      <End of interactive peak picking
       data hash MD5: 32K
       51 2A 92 A7 19 A7 71 CD 24 01 CD 50 38 BB E5 DC>)
(  16,<2022-12-19 08:15:03.970 -0800>,<ajitha>,<DESKTOP-EREU47K>,<proc1d>,<TopSpin 4.1.4>,
      <pk fgphup PHC0 = 6.306641 PHC1 = -12.8 
       data hash MD5: 32K
       C4 47 02 6A D1 E6 2A CD F0 41 0A 7E B1 00 58 26>)
(  17,<2022-12-19 08:15:32.065 -0800>,<ajitha>,<DESKTOP-EREU47K>,<proc1d>,<TopSpin 4.1.4>,
      <bcm 0 0 32768 -6.686627e+04 0.000000e+00 0.000000e+00 0.000000e+00 0.000000e+00 
       data hash MD5: 32K
       04 D7 EE 11 D3 F9 FF 3A 8E 93 80 4A 66 A3 44 5A>)
(  18,<2022-12-19 08:15:50.488 -0800>,<ajitha>,<DESKTOP-EREU47K>,<dataserver>,<TopSpin 4.1.4>,
      <Spectrum calibrated, SF was set. Old value: 400.129958 New value: 400.129958. Peak list modified: No
       data hash MD5: 32K
       04 D7 EE 11 D3 F9 FF 3A 8E 93 80 4A 66 A3 44 5A>)
(  19,<2022-12-19 08:15:50.529 -0800>,<ajitha>,<DESKTOP-EREU47K>,<dataserver>,<TopSpin 4.1.4>,
      <Spectrum calibrated, OFFSET was set. Old value: 10.800830 New value: 10.800722. Peak list modified: No
       data hash MD5: 32K
       04 D7 EE 11 D3 F9 FF 3A 8E 93 80 4A 66 A3 44 5A>)
(  20,<2022-12-19 08:16:02.981 -0800>,<ajitha>,<DESKTOP-EREU47K>,<dataserver>,<TopSpin 4.1.4>,
      <Start of interactive peak picking
       data hash MD5: 32K
       04 D7 EE 11 D3 F9 FF 3A 8E 93 80 4A 66 A3 44 5A>)
(  21,<2022-12-19 08:16:09.913 -0800>,<ajitha>,<DESKTOP-EREU47K>,<peak>,<TopSpin 4.1.4>,
      <1D Peak picking
       data hash MD5: 32K
       04 D7 EE 11 D3 F9 FF 3A 8E 93 80 4A 66 A3 44 5A>)
(  22,<2022-12-19 08:16:11.681 -0800>,<ajitha>,<DESKTOP-EREU47K>,<peak>,<TopSpin 4.1.4>,
      <1D Peak picking
       data hash MD5: 32K
       04 D7 EE 11 D3 F9 FF 3A 8E 93 80 4A 66 A3 44 5A>)
(  23,<2022-12-19 08:16:23.389 -0800>,<ajitha>,<DESKTOP-EREU47K>,<peak>,<TopSpin 4.1.4>,
      <1D Peak picking
       data hash MD5: 32K
       04 D7 EE 11 D3 F9 FF 3A 8E 93 80 4A 66 A3 44 5A>)
(  24,<2022-12-19 08:16:24.948 -0800>,<ajitha>,<DESKTOP-EREU47K>,<peak>,<TopSpin 4.1.4>,
      <1D Peak picking
       data hash MD5: 32K
       04 D7 EE 11 D3 F9 FF 3A 8E 93 80 4A 66 A3 44 5A>)
(  25,<2022-12-19 08:17:59.718 -0800>,<ajitha>,<DESKTOP-EREU47K>,<dataserver>,<TopSpin 4.1.4>,
      <Delete all peak picking regions
       data hash MD5: 32K
       04 D7 EE 11 D3 F9 FF 3A 8E 93 80 4A 66 A3 44 5A>)
(  26,<2022-12-19 08:18:00.090 -0800>,<ajitha>,<DESKTOP-EREU47K>,<dataserver>,<TopSpin 4.1.4>,
      <End of interactive peak picking
       data hash MD5: 32K
       04 D7 EE 11 D3 F9 FF 3A 8E 93 80 4A 66 A3 44 5A>)
(  27,<2022-12-26 00:48:35.748 -0800>,<ajitha>,<DESKTOP-EREU47K>,<dataserver>,<TopSpin 4.1.4>,
      <Start of interactive peak picking
       data hash MD5: 32K
       04 D7 EE 11 D3 F9 FF 3A 8E 93 80 4A 66 A3 44 5A>)
(  28,<2022-12-26 00:48:41.621 -0800>,<ajitha>,<DESKTOP-EREU47K>,<peak>,<TopSpin 4.1.4>,
      <1D Peak picking
       data hash MD5: 32K
       04 D7 EE 11 D3 F9 FF 3A 8E 93 80 4A 66 A3 44 5A>)
(  29,<2022-12-26 00:48:45.903 -0800>,<ajitha>,<DESKTOP-EREU47K>,<peak>,<TopSpin 4.1.4>,
      <1D Peak picking
       data hash MD5: 32K
       04 D7 EE 11 D3 F9 FF 3A 8E 93 80 4A 66 A3 44 5A>)
(  30,<2022-12-26 00:48:46.990 -0800>,<ajitha>,<DESKTOP-EREU47K>,<dataserver>,<TopSpin 4.1.4>,
      <Delete peaks within defined region
       data hash MD5: 32K
       04 D7 EE 11 D3 F9 FF 3A 8E 93 80 4A 66 A3 44 5A>)
(  31,<2022-12-26 00:48:47.057 -0800>,<ajitha>,<DESKTOP-EREU47K>,<dataserver>,<TopSpin 4.1.4>,
      <Delete peaks within defined region
       data hash MD5: 32K
       04 D7 EE 11 D3 F9 FF 3A 8E 93 80 4A 66 A3 44 5A>)
(  32,<2022-12-26 00:48:47.092 -0800>,<ajitha>,<DESKTOP-EREU47K>,<dataserver>,<TopSpin 4.1.4>,
      <End of interactive peak picking
       data hash MD5: 32K
       04 D7 EE 11 D3 F9 FF 3A 8E 93 80 4A 66 A3 44 5A>)
##END=

$$ hash MD5
$$ E6 BC 30 9B 80 64 36 47 AC 06 FF 4D C6 CC 66 15
