# Supplementary material for: The self-assembly of l-histidine might be the cause of histidinemia
Source: Sci Rep. 2023 Oct 14;13:17461. doi: 10.1038/s41598-023-44749-5 (PMC10576791; doi:10.1038/s41598-023-44749-5)
Supplement: Supplementary file 3 — Supplementary Information 3. [file 41598_2023_44749_MOESM3_ESM.zip › Raw NMR Data-L-His-Sunilkumar P N/NMR Data-25mM L-His at 20C pH 7-8/13/pdata/1/peaklist.xml]

<?xml version="1.0" encoding="UTF-8"?>
<PeakList modified="2022-12-26T00:48:46">
  <PeakList1D>
    <PeakList1DHeader creator="ajitha" date="2022-12-26T00:48:46" expNo="13" name="HIS 25mM PH7 20C-23-05-22" owner="" procNo="1" source="C:/Users/ajitha/Documents/Ajitha">
      <PeakPickDetails>F1=8.317736ppm, F2=6.518981ppm, MI=0.18cm, MAXI=1.40cm, PC=1.000
      </PeakPickDetails>
    </PeakList1DHeader>
    <Peak1D F1="7.699786" intensity="0.4350664" type="0"/>
    <Peak1D F1="7.697922" intensity="0.4427798" type="0"/>
    <Peak1D F1="6.992257" intensity="0.4502667" type="0"/>
  </PeakList1D>
  <PeakList1D>
    <PeakList1DHeader creator="ajitha" date="2022-12-26T00:48:46" expNo="13" name="HIS 25mM PH7 20C-23-05-22" owner="" procNo="1" source="C:/Users/ajitha/Documents/Ajitha">
      <PeakPickDetails>F1=4.478781ppm, F2=2.486870ppm, MI=0.04cm, MAXI=0.82cm, PC=1.000
      </PeakPickDetails>
    </PeakList1DHeader>
    <Peak1D F1="3.938955" intensity="0.1942922" type="0"/>
    <Peak1D F1="3.92706" intensity="0.2115947" type="0"/>
    <Peak1D F1="3.918967" intensity="0.2234049" type="0"/>
    <Peak1D F1="3.907039" intensity="0.2019366" type="0"/>
    <Peak1D F1="3.193036" intensity="0.09150825" type="0"/>
    <Peak1D F1="3.181285" intensity="0.09078508" type="0"/>
    <Peak1D F1="3.154473" intensity="0.1820995" type="0"/>
    <Peak1D F1="3.142759" intensity="0.1676892" type="0"/>
    <Peak1D F1="3.085058" intensity="0.1977656" type="0"/>
    <Peak1D F1="3.065033" intensity="0.1845059" type="0"/>
    <Peak1D F1="3.046478" intensity="0.09471409" type="0"/>
    <Peak1D F1="3.02647" intensity="0.09239849" type="0"/>
  </PeakList1D>
</PeakList>
