# Supplementary material for: The self-assembly of l-histidine might be the cause of histidinemia
Source: Sci Rep. 2023 Oct 14;13:17461. doi: 10.1038/s41598-023-44749-5 (PMC10576791; doi:10.1038/s41598-023-44749-5)
Supplement: Supplementary file 3 — Supplementary Information 3. [file 41598_2023_44749_MOESM3_ESM.zip › Raw NMR Data-L-His-Sunilkumar P N/NMR Data-25mM L-His at 20C pH 7-8/13/shimvalues]

# Mon May 23 18:13:34 2022
#$$PROBEIDENTIFIER=Z8246_0113
#$$PROBENAME=PH DUL 400S1 C-H-D-05 Z
#$$SHIMID=313232
#
# Active Shim Gradients
#
Z           		9789            
Z2          		-3533           
Z3          		-1292           
Z4          		-7193           
Z5          		842             
Z6          		17000           
X           		-3529           
XZ          		3995            
XZ2         		-1068           
XZ3         		361             
Y           		-1849           
YZ          		3927            
YZ2         		-493            
YZ3         		-667            
XY          		9782            
XYZ         		-6              
(X2-Y2)     		811             
(X2-Y2)Z    		-485            
X3          		36              
Y3          		-335            
#
# Lock Parameter
#
FIELD		5250.271
LOCKPHASE		177.289 
LOCKPOWER		-18.000 
LOCKGAIN		119.400 
LOCKDC		-75.000 
LOCKSHIFT		4.700   
LOOPGAIN		-5.000  
LOOPTIME		0.350   
LOOPFILTER		100.000 
#
IEEE64_VERSION_CODE 1
#
# Shim currents 
#
SHIM_SETTING [1 ]  4747.44617030   
SHIM_SETTING [2 ]  -1748.97416195  
SHIM_SETTING [3 ]  -679.73375232   
SHIM_SETTING [4 ]  -3783.36400025  
SHIM_SETTING [5 ]  442.70031746    
SHIM_SETTING [6 ]  -1856.22499128  
SHIM_SETTING [7 ]  2101.59799013   
SHIM_SETTING [8 ]  -561.86399736   
SHIM_SETTING [9 ]  426.69499800    
SHIM_SETTING [10]  5145.21497583   
SHIM_SETTING [11]  -972.58899543   
SHIM_SETTING [12]  2065.38899030   
SHIM_SETTING [13]  -259.24699878   
SHIM_SETTING [14]  -350.66099835   
SHIM_SETTING [15]  8941.84168256   
SHIM_SETTING [16]  -255.06399880   
SHIM_SETTING [17]  189.82599911    
SHIM_SETTING [18]  -2.92799999     
SHIM_SETTING [19]  19.00899991     
SHIM_SETTING [20]  -176.22699917   
