# Supplementary material for: The self-assembly of l-histidine might be the cause of histidinemia
Source: Sci Rep. 2023 Oct 14;13:17461. doi: 10.1038/s41598-023-44749-5 (PMC10576791; doi:10.1038/s41598-023-44749-5)
Supplement: Supplementary file 3 — Supplementary Information 3. [file 41598_2023_44749_MOESM3_ESM.zip › Raw NMR Data-L-His-Sunilkumar P N/NMR Data-25mM L-His at 20C pH 7-8/14/pdata/1/auditp.txt]

##TITLE= Audit trail, TopSpin 4.1.4
##JCAMPDX= 5.01
##ORIGIN= Bruker BioSpin GmbH
##OWNER= ajitha
$$ C:/Users/ajitha/Documents/Ajitha/HIS 25mM PH7 20C-23-05-22/14/pdata/1/auditp.txt
##AUDIT TRAIL=  $$ (NUMBER, WHEN, WHO, WHERE, PROCESS, VERSION, WHAT)
(   1,<2022-05-23 18:18:21.556 +0530>,<USER>,<DESKTOP-KEIA6PG>,<go4>,<TopSpin 3.6.4>,
      <created by zg on data set with UUID 'f694ce6a-da95-11ec-90a9-1c697a96b241'
       started at 2022-05-23 18:13:36.404 +0530,
       POWCHK enabled, PULCHK disabled,
       completed at 2022-05-23 18:18:21.556 +0530

       configuration hash MD5:
       3C C0 66 4E A8 93 9B 90 CB 5B E8 24 D7 7B 06 39
       data hash MD5: 64K
       81 16 9C D7 1B 3B 6C 19 AB 7B 7B F1 42 01 7B 5B
>)
(   2,<2022-09-12 23:25:39.176 -0700>,<ajitha>,<DESKTOP-EREU47K>,<proc1d>,<TopSpin 4.1.4>,
      <Start of raw data processing
       em LB = 0.3 SI = 32K 
       data hash MD5: 32K
       55 24 78 5D 59 6B 5A C8 57 D3 5C 86 40 78 87 8F>)
(   3,<2022-09-12 23:25:40.528 -0700>,<ajitha>,<DESKTOP-EREU47K>,<proc1d>,<TopSpin 4.1.4>,
      <ft FT_mod = 6 PKNL = 1 SI = 32K 
       data hash MD5: 32K
       76 46 55 F2 F9 4B C1 1E F3 6B CB AC 49 A9 38 61>)
(   4,<2022-09-12 23:25:41.425 -0700>,<ajitha>,<DESKTOP-EREU47K>,<proc1d>,<TopSpin 4.1.4>,
      <apk 
       data hash MD5: 32K
       8E 75 E1 A6 F0 CE BD D3 31 D4 D2 01 2E 5D 2E EB>)
(   5,<2022-09-12 23:25:42.111 -0700>,<ajitha>,<DESKTOP-EREU47K>,<proc1d>,<TopSpin 4.1.4>,
      <abs n ABSG = 5 
       data hash MD5: 32K
       7C C4 97 36 7D 94 04 63 40 B9 86 11 08 EC F9 AE>)
(   6,<2022-09-12 23:31:29.253 -0700>,<ajitha>,<DESKTOP-EREU47K>,<dataserver>,<TopSpin 4.1.4>,
      <Start of interactive peak picking
       data hash MD5: 32K
       7C C4 97 36 7D 94 04 63 40 B9 86 11 08 EC F9 AE>)
(   7,<2022-09-12 23:31:31.303 -0700>,<ajitha>,<DESKTOP-EREU47K>,<peak>,<TopSpin 4.1.4>,
      <1D Peak picking
       data hash MD5: 32K
       7C C4 97 36 7D 94 04 63 40 B9 86 11 08 EC F9 AE>)
(   8,<2022-09-12 23:31:33.423 -0700>,<ajitha>,<DESKTOP-EREU47K>,<peak>,<TopSpin 4.1.4>,
      <1D Peak picking
       data hash MD5: 32K
       7C C4 97 36 7D 94 04 63 40 B9 86 11 08 EC F9 AE>)
(   9,<2022-09-12 23:31:45.086 -0700>,<ajitha>,<DESKTOP-EREU47K>,<peak>,<TopSpin 4.1.4>,
      <1D Peak picking
       data hash MD5: 32K
       7C C4 97 36 7D 94 04 63 40 B9 86 11 08 EC F9 AE>)
(  10,<2022-09-12 23:31:47.425 -0700>,<ajitha>,<DESKTOP-EREU47K>,<peak>,<TopSpin 4.1.4>,
      <1D Peak picking
       data hash MD5: 32K
       7C C4 97 36 7D 94 04 63 40 B9 86 11 08 EC F9 AE>)
(  11,<2022-09-12 23:31:48.631 -0700>,<ajitha>,<DESKTOP-EREU47K>,<dataserver>,<TopSpin 4.1.4>,
      <End of interactive peak picking
       data hash MD5: 32K
       7C C4 97 36 7D 94 04 63 40 B9 86 11 08 EC F9 AE>)
(  12,<2022-12-19 08:18:27.131 -0800>,<ajitha>,<DESKTOP-EREU47K>,<proc1d>,<TopSpin 4.1.4>,
      <pk fgphup PHC0 = 2.219995 PHC1 = -2.4 
       data hash MD5: 32K
       AF EF BB 9A 31 32 6B E0 5B D8 A1 E9 82 C1 5E B7>)
(  13,<2022-12-19 08:18:29.891 -0800>,<ajitha>,<DESKTOP-EREU47K>,<proc1d>,<TopSpin 4.1.4>,
      <bcm 0 0 32765 0.000000e+00 0.000000e+00 0.000000e+00 0.000000e+00 0.000000e+00 
       data hash MD5: 32K
       AF EF BB 9A 31 32 6B E0 5B D8 A1 E9 82 C1 5E B7>)
(  14,<2022-12-19 08:18:51.442 -0800>,<ajitha>,<DESKTOP-EREU47K>,<dataserver>,<TopSpin 4.1.4>,
      <Spectrum calibrated, SF was set. Old value: 400.129958 New value: 400.129957. Peak list modified: No
       data hash MD5: 32K
       AF EF BB 9A 31 32 6B E0 5B D8 A1 E9 82 C1 5E B7>)
(  15,<2022-12-19 08:18:51.474 -0800>,<ajitha>,<DESKTOP-EREU47K>,<dataserver>,<TopSpin 4.1.4>,
      <Spectrum calibrated, OFFSET was set. Old value: 10.799230 New value: 10.800867. Peak list modified: No
       data hash MD5: 32K
       AF EF BB 9A 31 32 6B E0 5B D8 A1 E9 82 C1 5E B7>)
(  16,<2022-12-19 08:19:12.750 -0800>,<ajitha>,<DESKTOP-EREU47K>,<dataserver>,<TopSpin 4.1.4>,
      <Start of interactive peak picking
       data hash MD5: 32K
       AF EF BB 9A 31 32 6B E0 5B D8 A1 E9 82 C1 5E B7>)
(  17,<2022-12-19 08:19:21.058 -0800>,<ajitha>,<DESKTOP-EREU47K>,<peak>,<TopSpin 4.1.4>,
      <1D Peak picking
       data hash MD5: 32K
       AF EF BB 9A 31 32 6B E0 5B D8 A1 E9 82 C1 5E B7>)
(  18,<2022-12-19 08:19:23.069 -0800>,<ajitha>,<DESKTOP-EREU47K>,<peak>,<TopSpin 4.1.4>,
      <1D Peak picking
       data hash MD5: 32K
       AF EF BB 9A 31 32 6B E0 5B D8 A1 E9 82 C1 5E B7>)
(  19,<2022-12-19 08:19:33.657 -0800>,<ajitha>,<DESKTOP-EREU47K>,<peak>,<TopSpin 4.1.4>,
      <1D Peak picking
       data hash MD5: 32K
       AF EF BB 9A 31 32 6B E0 5B D8 A1 E9 82 C1 5E B7>)
(  20,<2022-12-19 08:19:35.829 -0800>,<ajitha>,<DESKTOP-EREU47K>,<peak>,<TopSpin 4.1.4>,
      <1D Peak picking
       data hash MD5: 32K
       AF EF BB 9A 31 32 6B E0 5B D8 A1 E9 82 C1 5E B7>)
(  21,<2022-12-19 08:20:55.685 -0800>,<ajitha>,<DESKTOP-EREU47K>,<dataserver>,<TopSpin 4.1.4>,
      <Delete all peak picking regions
       data hash MD5: 32K
       AF EF BB 9A 31 32 6B E0 5B D8 A1 E9 82 C1 5E B7>)
(  22,<2022-12-19 08:20:56.037 -0800>,<ajitha>,<DESKTOP-EREU47K>,<dataserver>,<TopSpin 4.1.4>,
      <End of interactive peak picking
       data hash MD5: 32K
       AF EF BB 9A 31 32 6B E0 5B D8 A1 E9 82 C1 5E B7>)
(  23,<2022-12-26 00:49:13.379 -0800>,<ajitha>,<DESKTOP-EREU47K>,<dataserver>,<TopSpin 4.1.4>,
      <Start of interactive peak picking
       data hash MD5: 32K
       AF EF BB 9A 31 32 6B E0 5B D8 A1 E9 82 C1 5E B7>)
(  24,<2022-12-26 00:49:18.284 -0800>,<ajitha>,<DESKTOP-EREU47K>,<peak>,<TopSpin 4.1.4>,
      <1D Peak picking
       data hash MD5: 32K
       AF EF BB 9A 31 32 6B E0 5B D8 A1 E9 82 C1 5E B7>)
(  25,<2022-12-26 00:49:21.908 -0800>,<ajitha>,<DESKTOP-EREU47K>,<peak>,<TopSpin 4.1.4>,
      <1D Peak picking
       data hash MD5: 32K
       AF EF BB 9A 31 32 6B E0 5B D8 A1 E9 82 C1 5E B7>)
(  26,<2022-12-26 00:49:24.230 -0800>,<ajitha>,<DESKTOP-EREU47K>,<dataserver>,<TopSpin 4.1.4>,
      <Delete peaks within defined region
       data hash MD5: 32K
       AF EF BB 9A 31 32 6B E0 5B D8 A1 E9 82 C1 5E B7>)
(  27,<2022-12-26 00:49:24.275 -0800>,<ajitha>,<DESKTOP-EREU47K>,<dataserver>,<TopSpin 4.1.4>,
      <Delete peaks within defined region
       data hash MD5: 32K
       AF EF BB 9A 31 32 6B E0 5B D8 A1 E9 82 C1 5E B7>)
(  28,<2022-12-26 00:49:24.351 -0800>,<ajitha>,<DESKTOP-EREU47K>,<dataserver>,<TopSpin 4.1.4>,
      <End of interactive peak picking
       data hash MD5: 32K
       AF EF BB 9A 31 32 6B E0 5B D8 A1 E9 82 C1 5E B7>)
##END=

$$ hash MD5
$$ 69 A0 30 AE 74 20 D6 42 67 F3 9C D4 CE F4 E2 07
