# Supplementary material for: The self-assembly of l-histidine might be the cause of histidinemia
Source: Sci Rep. 2023 Oct 14;13:17461. doi: 10.1038/s41598-023-44749-5 (PMC10576791; doi:10.1038/s41598-023-44749-5)
Supplement: Supplementary file 3 — Supplementary Information 3. [file 41598_2023_44749_MOESM3_ESM.zip › Raw NMR Data-L-His-Sunilkumar P N/NMR Data-25mM L-His at 20C pH 7-8/14/pdata/1/peaklist.xml]

<?xml version="1.0" encoding="UTF-8"?>
<PeakList modified="2022-12-26T00:49:22">
  <PeakList1D>
    <PeakList1DHeader creator="ajitha" date="2022-12-26T00:49:21" expNo="14" name="HIS 25mM PH7 20C-23-05-22" owner="" procNo="1" source="C:/Users/ajitha/Documents/Ajitha">
      <PeakPickDetails>F1=8.631505ppm, F2=6.579259ppm, MI=0.17cm, MAXI=1.41cm, PC=1.000
      </PeakPickDetails>
    </PeakList1DHeader>
    <Peak1D F1="7.69988" intensity="0.4221393" type="0"/>
    <Peak1D F1="7.698031" intensity="0.4260888" type="0"/>
    <Peak1D F1="6.99231" intensity="0.4346153" type="0"/>
  </PeakList1D>
  <PeakList1D>
    <PeakList1DHeader creator="ajitha" date="2022-12-26T00:49:21" expNo="14" name="HIS 25mM PH7 20C-23-05-22" owner="" procNo="1" source="C:/Users/ajitha/Documents/Ajitha">
      <PeakPickDetails>F1=6.579259ppm, F2=6.423008ppm, MI=0.16cm, MAXI=0.55cm, PC=1.000
      </PeakPickDetails>
    </PeakList1DHeader>
  </PeakList1D>
  <PeakList1D>
    <PeakList1DHeader creator="ajitha" date="2022-12-26T00:49:21" expNo="14" name="HIS 25mM PH7 20C-23-05-22" owner="" procNo="1" source="C:/Users/ajitha/Documents/Ajitha">
      <PeakPickDetails>F1=4.490797ppm, F2=2.595488ppm, MI=0.04cm, MAXI=1.00cm, PC=1.000
      </PeakPickDetails>
    </PeakList1DHeader>
    <Peak1D F1="3.938925" intensity="0.1807318" type="0"/>
    <Peak1D F1="3.927022" intensity="0.1992353" type="0"/>
    <Peak1D F1="3.918936" intensity="0.2152826" type="0"/>
    <Peak1D F1="3.907011" intensity="0.1986017" type="0"/>
    <Peak1D F1="3.192749" intensity="0.0840959" type="0"/>
    <Peak1D F1="3.180936" intensity="0.08549678" type="0"/>
    <Peak1D F1="3.154229" intensity="0.173413" type="0"/>
    <Peak1D F1="3.142437" intensity="0.1664006" type="0"/>
    <Peak1D F1="3.08492" intensity="0.1897363" type="0"/>
    <Peak1D F1="3.064891" intensity="0.1805785" type="0"/>
    <Peak1D F1="3.046348" intensity="0.09570406" type="0"/>
    <Peak1D F1="3.026315" intensity="0.09372116" type="0"/>
  </PeakList1D>
</PeakList>
