# Supplementary material for: The self-assembly of l-histidine might be the cause of histidinemia
Source: Sci Rep. 2023 Oct 14;13:17461. doi: 10.1038/s41598-023-44749-5 (PMC10576791; doi:10.1038/s41598-023-44749-5)
Supplement: Supplementary file 3 — Supplementary Information 3. [file 41598_2023_44749_MOESM3_ESM.zip › Raw NMR Data-L-His-Sunilkumar P N/NMR Data-25mM L-His at 20C pH 7-8/15/audita.txt]

##TITLE= Audit trail, TopSpin 3.6.4
##JCAMPDX= 5.01
##ORIGIN= Bruker BioSpin GmbH
##OWNER= USER
$$ D:/MSC PROJECT IIRBS/HIS 25mM PH7 20C-23-05-22/15/audita.txt
##AUDIT TRAIL=  $$ (NUMBER, WHEN, WHO, WHERE, PROCESS, VERSION, WHAT)
(   1,<2022-05-23 18:23:08.829 +0530>,<USER>,<DESKTOP-KEIA6PG>,<go4>,<TopSpin 3.6.4>,
      <created by zg on data set with UUID 'a1d4872a-da96-11ec-8155-1c697a96b241'
       started at 2022-05-23 18:18:23.712 +0530,
       POWCHK enabled, PULCHK disabled,
       completed at 2022-05-23 18:23:08.829 +0530

       configuration hash MD5:
       3C C0 66 4E A8 93 9B 90 CB 5B E8 24 D7 7B 06 39
       data hash MD5: 64K
       83 E9 A1 26 92 AA 64 88 31 C6 D9 5F F8 DB 81 E6
>)
##END=

$$ hash MD5
$$ 3A 07 8E 98 16 2B 03 2F 78 2C 9A CE FA 6D D5 93
