# Supplementary material for: The self-assembly of l-histidine might be the cause of histidinemia
Source: Sci Rep. 2023 Oct 14;13:17461. doi: 10.1038/s41598-023-44749-5 (PMC10576791; doi:10.1038/s41598-023-44749-5)
Supplement: Supplementary file 3 — Supplementary Information 3. [file 41598_2023_44749_MOESM3_ESM.zip › Raw NMR Data-L-His-Sunilkumar P N/NMR Data-25mM L-His at 20C pH 7-8/15/pdata/1/auditp.txt]

##TITLE= Audit trail, TopSpin 4.1.4
##JCAMPDX= 5.01
##ORIGIN= Bruker BioSpin GmbH
##OWNER= ajitha
$$ C:/Users/ajitha/Documents/Ajitha/HIS 25mM PH7 20C-23-05-22/15/pdata/1/auditp.txt
##AUDIT TRAIL=  $$ (NUMBER, WHEN, WHO, WHERE, PROCESS, VERSION, WHAT)
(   1,<2022-05-23 18:23:08.829 +0530>,<USER>,<DESKTOP-KEIA6PG>,<go4>,<TopSpin 3.6.4>,
      <created by zg on data set with UUID 'a1d4872a-da96-11ec-8155-1c697a96b241'
       started at 2022-05-23 18:18:23.712 +0530,
       POWCHK enabled, PULCHK disabled,
       completed at 2022-05-23 18:23:08.829 +0530

       configuration hash MD5:
       3C C0 66 4E A8 93 9B 90 CB 5B E8 24 D7 7B 06 39
       data hash MD5: 64K
       83 E9 A1 26 92 AA 64 88 31 C6 D9 5F F8 DB 81 E6
>)
(   2,<2022-09-12 23:31:58.735 -0700>,<ajitha>,<DESKTOP-EREU47K>,<proc1d>,<TopSpin 4.1.4>,
      <Start of raw data processing
       em LB = 0.3 SI = 32K 
       data hash MD5: 32K
       26 C7 BB 9A D1 E3 BE DF 35 D1 67 85 A5 5D B8 0D>)
(   3,<2022-09-12 23:32:00.242 -0700>,<ajitha>,<DESKTOP-EREU47K>,<proc1d>,<TopSpin 4.1.4>,
      <ft FT_mod = 6 PKNL = 1 SI = 32K 
       data hash MD5: 32K
       74 95 52 2A 59 8C 35 D0 90 5B EF 90 1C D9 E2 92>)
(   4,<2022-09-12 23:32:01.044 -0700>,<ajitha>,<DESKTOP-EREU47K>,<proc1d>,<TopSpin 4.1.4>,
      <apk 
       data hash MD5: 32K
       03 85 70 5F 51 FF 4F 7F 61 C2 BA B2 C5 22 86 B7>)
(   5,<2022-09-12 23:32:01.682 -0700>,<ajitha>,<DESKTOP-EREU47K>,<proc1d>,<TopSpin 4.1.4>,
      <abs n ABSG = 5 
       data hash MD5: 32K
       0E 1A 44 9A EF BD 2C 02 B1 73 AF 70 46 93 D5 C2>)
(   6,<2022-09-12 23:33:01.321 -0700>,<ajitha>,<DESKTOP-EREU47K>,<proc1d>,<TopSpin 4.1.4>,
      <pk fgphup PHC0 = 7.713721 PHC1 = -13.6 
       data hash MD5: 32K
       66 5D 3E 6A FE 46 D0 FE 0E 00 67 F2 DD 1B CB C9>)
(   7,<2022-09-12 23:33:05.126 -0700>,<ajitha>,<DESKTOP-EREU47K>,<proc1d>,<TopSpin 4.1.4>,
      <bcm 0 0 32768 0.000000e+00 0.000000e+00 0.000000e+00 0.000000e+00 0.000000e+00 
       data hash MD5: 32K
       66 5D 3E 6A FE 46 D0 FE 0E 00 67 F2 DD 1B CB C9>)
(   8,<2022-09-12 23:33:18.559 -0700>,<ajitha>,<DESKTOP-EREU47K>,<dataserver>,<TopSpin 4.1.4>,
      <Spectrum calibrated, SF was set. Old value: 400.129958 New value: 400.129957. Peak list modified: Yes
       data hash MD5: 32K
       66 5D 3E 6A FE 46 D0 FE 0E 00 67 F2 DD 1B CB C9>)
(   9,<2022-09-12 23:33:18.596 -0700>,<ajitha>,<DESKTOP-EREU47K>,<dataserver>,<TopSpin 4.1.4>,
      <Spectrum calibrated, OFFSET was set. Old value: 10.799230 New value: 10.800915. Peak list modified: Yes
       data hash MD5: 32K
       66 5D 3E 6A FE 46 D0 FE 0E 00 67 F2 DD 1B CB C9>)
(  10,<2022-09-12 23:33:27.812 -0700>,<ajitha>,<DESKTOP-EREU47K>,<dataserver>,<TopSpin 4.1.4>,
      <Start of interactive peak picking
       data hash MD5: 32K
       66 5D 3E 6A FE 46 D0 FE 0E 00 67 F2 DD 1B CB C9>)
(  11,<2022-09-12 23:33:30.039 -0700>,<ajitha>,<DESKTOP-EREU47K>,<peak>,<TopSpin 4.1.4>,
      <1D Peak picking
       data hash MD5: 32K
       66 5D 3E 6A FE 46 D0 FE 0E 00 67 F2 DD 1B CB C9>)
(  12,<2022-09-12 23:33:31.581 -0700>,<ajitha>,<DESKTOP-EREU47K>,<peak>,<TopSpin 4.1.4>,
      <1D Peak picking
       data hash MD5: 32K
       66 5D 3E 6A FE 46 D0 FE 0E 00 67 F2 DD 1B CB C9>)
(  13,<2022-09-12 23:33:43.048 -0700>,<ajitha>,<DESKTOP-EREU47K>,<peak>,<TopSpin 4.1.4>,
      <1D Peak picking
       data hash MD5: 32K
       66 5D 3E 6A FE 46 D0 FE 0E 00 67 F2 DD 1B CB C9>)
(  14,<2022-09-12 23:33:44.979 -0700>,<ajitha>,<DESKTOP-EREU47K>,<peak>,<TopSpin 4.1.4>,
      <1D Peak picking
       data hash MD5: 32K
       66 5D 3E 6A FE 46 D0 FE 0E 00 67 F2 DD 1B CB C9>)
(  15,<2022-09-12 23:33:46.956 -0700>,<ajitha>,<DESKTOP-EREU47K>,<dataserver>,<TopSpin 4.1.4>,
      <End of interactive peak picking
       data hash MD5: 32K
       66 5D 3E 6A FE 46 D0 FE 0E 00 67 F2 DD 1B CB C9>)
(  16,<2022-12-19 08:21:24.527 -0800>,<ajitha>,<DESKTOP-EREU47K>,<proc1d>,<TopSpin 4.1.4>,
      <pk fgphup PHC0 = 4.900342 PHC1 = -12 
       data hash MD5: 32K
       9F EB FA B0 96 5D 9E 6C B7 F9 AB F7 DA 64 60 B7>)
(  17,<2022-12-19 08:21:40.285 -0800>,<ajitha>,<DESKTOP-EREU47K>,<proc1d>,<TopSpin 4.1.4>,
      <bcm 0 0 32768 -6.686627e+04 0.000000e+00 0.000000e+00 0.000000e+00 0.000000e+00 
       data hash MD5: 32K
       7A 9C B9 70 DB AC 3A 51 F7 B8 A2 57 3D 62 0D 84>)
(  18,<2022-12-19 08:21:56.278 -0800>,<ajitha>,<DESKTOP-EREU47K>,<dataserver>,<TopSpin 4.1.4>,
      <Spectrum calibrated, SF was set. Old value: 400.129957 New value: 400.129958. Peak list modified: No
       data hash MD5: 32K
       7A 9C B9 70 DB AC 3A 51 F7 B8 A2 57 3D 62 0D 84>)
(  19,<2022-12-19 08:21:56.314 -0800>,<ajitha>,<DESKTOP-EREU47K>,<dataserver>,<TopSpin 4.1.4>,
      <Spectrum calibrated, OFFSET was set. Old value: 10.800910 New value: 10.800845. Peak list modified: No
       data hash MD5: 32K
       7A 9C B9 70 DB AC 3A 51 F7 B8 A2 57 3D 62 0D 84>)
(  20,<2022-12-19 08:22:23.721 -0800>,<ajitha>,<DESKTOP-EREU47K>,<dataserver>,<TopSpin 4.1.4>,
      <Start of interactive peak picking
       data hash MD5: 32K
       7A 9C B9 70 DB AC 3A 51 F7 B8 A2 57 3D 62 0D 84>)
(  21,<2022-12-19 08:22:32.528 -0800>,<ajitha>,<DESKTOP-EREU47K>,<peak>,<TopSpin 4.1.4>,
      <1D Peak picking
       data hash MD5: 32K
       7A 9C B9 70 DB AC 3A 51 F7 B8 A2 57 3D 62 0D 84>)
(  22,<2022-12-19 08:22:33.997 -0800>,<ajitha>,<DESKTOP-EREU47K>,<peak>,<TopSpin 4.1.4>,
      <1D Peak picking
       data hash MD5: 32K
       7A 9C B9 70 DB AC 3A 51 F7 B8 A2 57 3D 62 0D 84>)
(  23,<2022-12-19 08:22:48.751 -0800>,<ajitha>,<DESKTOP-EREU47K>,<peak>,<TopSpin 4.1.4>,
      <1D Peak picking
       data hash MD5: 32K
       7A 9C B9 70 DB AC 3A 51 F7 B8 A2 57 3D 62 0D 84>)
(  24,<2022-12-19 08:22:50.300 -0800>,<ajitha>,<DESKTOP-EREU47K>,<peak>,<TopSpin 4.1.4>,
      <1D Peak picking
       data hash MD5: 32K
       7A 9C B9 70 DB AC 3A 51 F7 B8 A2 57 3D 62 0D 84>)
(  25,<2022-12-19 08:26:09.121 -0800>,<ajitha>,<DESKTOP-EREU47K>,<dataserver>,<TopSpin 4.1.4>,
      <Delete all peak picking regions
       data hash MD5: 32K
       7A 9C B9 70 DB AC 3A 51 F7 B8 A2 57 3D 62 0D 84>)
(  26,<2022-12-19 08:26:09.424 -0800>,<ajitha>,<DESKTOP-EREU47K>,<dataserver>,<TopSpin 4.1.4>,
      <End of interactive peak picking
       data hash MD5: 32K
       7A 9C B9 70 DB AC 3A 51 F7 B8 A2 57 3D 62 0D 84>)
(  27,<2022-12-26 00:50:00.801 -0800>,<ajitha>,<DESKTOP-EREU47K>,<dataserver>,<TopSpin 4.1.4>,
      <Start of interactive peak picking
       data hash MD5: 32K
       7A 9C B9 70 DB AC 3A 51 F7 B8 A2 57 3D 62 0D 84>)
(  28,<2022-12-26 00:50:05.662 -0800>,<ajitha>,<DESKTOP-EREU47K>,<peak>,<TopSpin 4.1.4>,
      <1D Peak picking
       data hash MD5: 32K
       7A 9C B9 70 DB AC 3A 51 F7 B8 A2 57 3D 62 0D 84>)
(  29,<2022-12-26 00:50:06.955 -0800>,<ajitha>,<DESKTOP-EREU47K>,<peak>,<TopSpin 4.1.4>,
      <1D Peak picking
       data hash MD5: 32K
       7A 9C B9 70 DB AC 3A 51 F7 B8 A2 57 3D 62 0D 84>)
(  30,<2022-12-26 00:50:13.493 -0800>,<ajitha>,<DESKTOP-EREU47K>,<dataserver>,<TopSpin 4.1.4>,
      <End of interactive peak picking
       data hash MD5: 32K
       7A 9C B9 70 DB AC 3A 51 F7 B8 A2 57 3D 62 0D 84>)
(  31,<2022-12-26 00:50:15.467 -0800>,<ajitha>,<DESKTOP-EREU47K>,<dataserver>,<TopSpin 4.1.4>,
      <Start of interactive peak picking
       data hash MD5: 32K
       7A 9C B9 70 DB AC 3A 51 F7 B8 A2 57 3D 62 0D 84>)
(  32,<2022-12-26 00:50:19.709 -0800>,<ajitha>,<DESKTOP-EREU47K>,<peak>,<TopSpin 4.1.4>,
      <1D Peak picking
       data hash MD5: 32K
       7A 9C B9 70 DB AC 3A 51 F7 B8 A2 57 3D 62 0D 84>)
(  33,<2022-12-26 00:50:21.910 -0800>,<ajitha>,<DESKTOP-EREU47K>,<peak>,<TopSpin 4.1.4>,
      <1D Peak picking
       data hash MD5: 32K
       7A 9C B9 70 DB AC 3A 51 F7 B8 A2 57 3D 62 0D 84>)
(  34,<2022-12-26 00:50:23.680 -0800>,<ajitha>,<DESKTOP-EREU47K>,<dataserver>,<TopSpin 4.1.4>,
      <Delete peaks within defined region
       data hash MD5: 32K
       7A 9C B9 70 DB AC 3A 51 F7 B8 A2 57 3D 62 0D 84>)
(  35,<2022-12-26 00:50:23.731 -0800>,<ajitha>,<DESKTOP-EREU47K>,<dataserver>,<TopSpin 4.1.4>,
      <Delete peaks within defined region
       data hash MD5: 32K
       7A 9C B9 70 DB AC 3A 51 F7 B8 A2 57 3D 62 0D 84>)
(  36,<2022-12-26 00:50:23.858 -0800>,<ajitha>,<DESKTOP-EREU47K>,<dataserver>,<TopSpin 4.1.4>,
      <End of interactive peak picking
       data hash MD5: 32K
       7A 9C B9 70 DB AC 3A 51 F7 B8 A2 57 3D 62 0D 84>)
##END=

$$ hash MD5
$$ 73 69 CC 85 F7 88 33 93 31 53 B9 81 CB A2 D3 5C
