# Supplementary material for: The self-assembly of l-histidine might be the cause of histidinemia
Source: Sci Rep. 2023 Oct 14;13:17461. doi: 10.1038/s41598-023-44749-5 (PMC10576791; doi:10.1038/s41598-023-44749-5)
Supplement: Supplementary file 3 — Supplementary Information 3. [file 41598_2023_44749_MOESM3_ESM.zip › Raw NMR Data-L-His-Sunilkumar P N/NMR Data-25mM L-His at 20C pH 7-8/15/pdata/1/peaklist.xml]

<?xml version="1.0" encoding="UTF-8"?>
<PeakList modified="2022-12-26T00:50:22">
  <PeakList1D>
    <PeakList1DHeader creator="ajitha" date="2022-12-26T00:50:21" expNo="15" name="HIS 25mM PH7 20C-23-05-22" owner="" procNo="1" source="C:/Users/ajitha/Documents/Ajitha">
      <PeakPickDetails>F1=8.112428ppm, F2=6.543059ppm, MI=0.17cm, MAXI=0.96cm, PC=1.000
      </PeakPickDetails>
    </PeakList1DHeader>
    <Peak1D F1="7.699636" intensity="0.4395947" type="0"/>
    <Peak1D F1="7.697869" intensity="0.4509907" type="0"/>
    <Peak1D F1="6.99216" intensity="0.4568309" type="0"/>
  </PeakList1D>
  <PeakList1D>
    <PeakList1DHeader creator="ajitha" date="2022-12-26T00:50:21" expNo="15" name="HIS 25mM PH7 20C-23-05-22" owner="" procNo="1" source="C:/Users/ajitha/Documents/Ajitha">
      <PeakPickDetails>F1=4.551168ppm, F2=2.486845ppm, MI=0.04cm, MAXI=1.13cm, PC=1.000
      </PeakPickDetails>
    </PeakList1DHeader>
    <Peak1D F1="3.9389" intensity="0.1956308" type="0"/>
    <Peak1D F1="3.927" intensity="0.2118985" type="0"/>
    <Peak1D F1="3.918904" intensity="0.2241218" type="0"/>
    <Peak1D F1="3.90699" intensity="0.2032294" type="0"/>
    <Peak1D F1="3.192902" intensity="0.09242646" type="0"/>
    <Peak1D F1="3.181138" intensity="0.09186332" type="0"/>
    <Peak1D F1="3.154371" intensity="0.1854737" type="0"/>
    <Peak1D F1="3.142625" intensity="0.1708394" type="0"/>
    <Peak1D F1="3.084982" intensity="0.200207" type="0"/>
    <Peak1D F1="3.064942" intensity="0.1867758" type="0"/>
    <Peak1D F1="3.046404" intensity="0.09686723" type="0"/>
    <Peak1D F1="3.02637" intensity="0.09400222" type="0"/>
  </PeakList1D>
</PeakList>
