# Supplementary material for: The self-assembly of l-histidine might be the cause of histidinemia
Source: Sci Rep. 2023 Oct 14;13:17461. doi: 10.1038/s41598-023-44749-5 (PMC10576791; doi:10.1038/s41598-023-44749-5)
Supplement: Supplementary file 3 — Supplementary Information 3. [file 41598_2023_44749_MOESM3_ESM.zip › Raw NMR Data-L-His-Sunilkumar P N/NMR Data-25mM L-His at 20C pH 7-8/16/pdata/1/auditp.txt]

##TITLE= Audit trail, TopSpin 4.1.4
##JCAMPDX= 5.01
##ORIGIN= Bruker BioSpin GmbH
##OWNER= ajitha
$$ C:/Users/ajitha/Documents/Ajitha/HIS 25mM PH7 20C-23-05-22/16/pdata/1/auditp.txt
##AUDIT TRAIL=  $$ (NUMBER, WHEN, WHO, WHERE, PROCESS, VERSION, WHAT)
(   1,<2022-05-23 18:27:56.483 +0530>,<USER>,<DESKTOP-KEIA6PG>,<go4>,<TopSpin 3.6.4>,
      <created by zg on data set with UUID '4d0efac6-da97-11ec-8728-1c697a96b241'
       started at 2022-05-23 18:23:10.985 +0530,
       POWCHK enabled, PULCHK disabled,
       completed at 2022-05-23 18:27:56.483 +0530

       configuration hash MD5:
       3C C0 66 4E A8 93 9B 90 CB 5B E8 24 D7 7B 06 39
       data hash MD5: 64K
       A1 53 1A 10 A9 56 CA 78 39 01 AC 33 63 00 E6 81
>)
(   2,<2022-09-12 23:33:50.453 -0700>,<ajitha>,<DESKTOP-EREU47K>,<proc1d>,<TopSpin 4.1.4>,
      <Start of raw data processing
       em LB = 0.3 SI = 32K 
       data hash MD5: 32K
       3C EA 86 45 1C F1 ED 07 2D 44 10 F9 6B 07 24 11>)
(   3,<2022-09-12 23:33:52.782 -0700>,<ajitha>,<DESKTOP-EREU47K>,<proc1d>,<TopSpin 4.1.4>,
      <ft FT_mod = 6 PKNL = 1 SI = 32K 
       data hash MD5: 32K
       D1 B5 C6 0C 0C 66 96 D7 CA AE 4E 5B 51 A2 33 32>)
(   4,<2022-09-12 23:33:53.618 -0700>,<ajitha>,<DESKTOP-EREU47K>,<proc1d>,<TopSpin 4.1.4>,
      <apk 
       data hash MD5: 32K
       38 39 5A F5 1D 08 73 E6 D1 38 95 EB 0A EF 3D C6>)
(   5,<2022-09-12 23:33:54.153 -0700>,<ajitha>,<DESKTOP-EREU47K>,<proc1d>,<TopSpin 4.1.4>,
      <abs n ABSG = 5 
       data hash MD5: 32K
       20 1D DA 19 8F 3C 74 00 BC 60 02 4D ED AD 30 44>)
(   6,<2022-09-12 23:34:55.139 -0700>,<ajitha>,<DESKTOP-EREU47K>,<proc1d>,<TopSpin 4.1.4>,
      <pk fgphup PHC0 = 0.3799316 PHC1 = 2.4 
       data hash MD5: 32K
       78 B1 F9 C8 6C AD 64 6E FB B9 74 10 A0 3B C2 FF>)
(   7,<2022-09-12 23:34:58.285 -0700>,<ajitha>,<DESKTOP-EREU47K>,<proc1d>,<TopSpin 4.1.4>,
      <bcm 0 0 32768 0.000000e+00 0.000000e+00 0.000000e+00 0.000000e+00 0.000000e+00 
       data hash MD5: 32K
       78 B1 F9 C8 6C AD 64 6E FB B9 74 10 A0 3B C2 FF>)
(   8,<2022-09-12 23:35:15.734 -0700>,<ajitha>,<DESKTOP-EREU47K>,<dataserver>,<TopSpin 4.1.4>,
      <Spectrum calibrated, SF was set. Old value: 400.129958 New value: 400.129957. Peak list modified: Yes
       data hash MD5: 32K
       78 B1 F9 C8 6C AD 64 6E FB B9 74 10 A0 3B C2 FF>)
(   9,<2022-09-12 23:35:15.781 -0700>,<ajitha>,<DESKTOP-EREU47K>,<dataserver>,<TopSpin 4.1.4>,
      <Spectrum calibrated, OFFSET was set. Old value: 10.799230 New value: 10.800954. Peak list modified: Yes
       data hash MD5: 32K
       78 B1 F9 C8 6C AD 64 6E FB B9 74 10 A0 3B C2 FF>)
(  10,<2022-09-12 23:35:21.382 -0700>,<ajitha>,<DESKTOP-EREU47K>,<dataserver>,<TopSpin 4.1.4>,
      <Start of interactive peak picking
       data hash MD5: 32K
       78 B1 F9 C8 6C AD 64 6E FB B9 74 10 A0 3B C2 FF>)
(  11,<2022-09-12 23:35:31.035 -0700>,<ajitha>,<DESKTOP-EREU47K>,<peak>,<TopSpin 4.1.4>,
      <1D Peak picking
       data hash MD5: 32K
       78 B1 F9 C8 6C AD 64 6E FB B9 74 10 A0 3B C2 FF>)
(  12,<2022-09-12 23:35:32.280 -0700>,<ajitha>,<DESKTOP-EREU47K>,<peak>,<TopSpin 4.1.4>,
      <1D Peak picking
       data hash MD5: 32K
       78 B1 F9 C8 6C AD 64 6E FB B9 74 10 A0 3B C2 FF>)
(  13,<2022-09-12 23:35:49.032 -0700>,<ajitha>,<DESKTOP-EREU47K>,<peak>,<TopSpin 4.1.4>,
      <1D Peak picking
       data hash MD5: 32K
       78 B1 F9 C8 6C AD 64 6E FB B9 74 10 A0 3B C2 FF>)
(  14,<2022-09-12 23:35:51.535 -0700>,<ajitha>,<DESKTOP-EREU47K>,<peak>,<TopSpin 4.1.4>,
      <1D Peak picking
       data hash MD5: 32K
       78 B1 F9 C8 6C AD 64 6E FB B9 74 10 A0 3B C2 FF>)
(  15,<2022-09-12 23:35:52.928 -0700>,<ajitha>,<DESKTOP-EREU47K>,<dataserver>,<TopSpin 4.1.4>,
      <End of interactive peak picking
       data hash MD5: 32K
       78 B1 F9 C8 6C AD 64 6E FB B9 74 10 A0 3B C2 FF>)
(  16,<2022-12-19 08:26:29.489 -0800>,<ajitha>,<DESKTOP-EREU47K>,<proc1d>,<TopSpin 4.1.4>,
      <pk fgphup PHC0 = 2.046826 PHC1 = -5.6 
       data hash MD5: 32K
       EB 5F EF 37 F6 15 89 3B BF 8A 07 3D 39 12 E3 0D>)
(  17,<2022-12-19 08:26:33.597 -0800>,<ajitha>,<DESKTOP-EREU47K>,<proc1d>,<TopSpin 4.1.4>,
      <bcm 0 0 32768 0.000000e+00 0.000000e+00 0.000000e+00 0.000000e+00 0.000000e+00 
       data hash MD5: 32K
       EB 5F EF 37 F6 15 89 3B BF 8A 07 3D 39 12 E3 0D>)
(  18,<2022-12-19 08:26:48.054 -0800>,<ajitha>,<DESKTOP-EREU47K>,<dataserver>,<TopSpin 4.1.4>,
      <Spectrum calibrated, SF was set. Old value: 400.129957 New value: 400.129957. Peak list modified: No
       data hash MD5: 32K
       EB 5F EF 37 F6 15 89 3B BF 8A 07 3D 39 12 E3 0D>)
(  19,<2022-12-19 08:26:48.097 -0800>,<ajitha>,<DESKTOP-EREU47K>,<dataserver>,<TopSpin 4.1.4>,
      <Spectrum calibrated, OFFSET was set. Old value: 10.800950 New value: 10.800900. Peak list modified: No
       data hash MD5: 32K
       EB 5F EF 37 F6 15 89 3B BF 8A 07 3D 39 12 E3 0D>)
(  20,<2022-12-19 08:27:02.800 -0800>,<ajitha>,<DESKTOP-EREU47K>,<dataserver>,<TopSpin 4.1.4>,
      <Start of interactive peak picking
       data hash MD5: 32K
       EB 5F EF 37 F6 15 89 3B BF 8A 07 3D 39 12 E3 0D>)
(  21,<2022-12-19 08:27:11.123 -0800>,<ajitha>,<DESKTOP-EREU47K>,<peak>,<TopSpin 4.1.4>,
      <1D Peak picking
       data hash MD5: 32K
       EB 5F EF 37 F6 15 89 3B BF 8A 07 3D 39 12 E3 0D>)
(  22,<2022-12-19 08:27:14.251 -0800>,<ajitha>,<DESKTOP-EREU47K>,<peak>,<TopSpin 4.1.4>,
      <1D Peak picking
       data hash MD5: 32K
       EB 5F EF 37 F6 15 89 3B BF 8A 07 3D 39 12 E3 0D>)
(  23,<2022-12-19 08:27:25.046 -0800>,<ajitha>,<DESKTOP-EREU47K>,<peak>,<TopSpin 4.1.4>,
      <1D Peak picking
       data hash MD5: 32K
       EB 5F EF 37 F6 15 89 3B BF 8A 07 3D 39 12 E3 0D>)
(  24,<2022-12-19 08:27:27.404 -0800>,<ajitha>,<DESKTOP-EREU47K>,<peak>,<TopSpin 4.1.4>,
      <1D Peak picking
       data hash MD5: 32K
       EB 5F EF 37 F6 15 89 3B BF 8A 07 3D 39 12 E3 0D>)
(  25,<2022-12-19 08:30:02.093 -0800>,<ajitha>,<DESKTOP-EREU47K>,<dataserver>,<TopSpin 4.1.4>,
      <Delete all peak picking regions
       data hash MD5: 32K
       EB 5F EF 37 F6 15 89 3B BF 8A 07 3D 39 12 E3 0D>)
(  26,<2022-12-19 08:30:02.174 -0800>,<ajitha>,<DESKTOP-EREU47K>,<dataserver>,<TopSpin 4.1.4>,
      <End of interactive peak picking
       data hash MD5: 32K
       EB 5F EF 37 F6 15 89 3B BF 8A 07 3D 39 12 E3 0D>)
(  27,<2022-12-26 00:50:57.819 -0800>,<ajitha>,<DESKTOP-EREU47K>,<dataserver>,<TopSpin 4.1.4>,
      <Start of interactive peak picking
       data hash MD5: 32K
       EB 5F EF 37 F6 15 89 3B BF 8A 07 3D 39 12 E3 0D>)
(  28,<2022-12-26 00:51:01.894 -0800>,<ajitha>,<DESKTOP-EREU47K>,<peak>,<TopSpin 4.1.4>,
      <1D Peak picking
       data hash MD5: 32K
       EB 5F EF 37 F6 15 89 3B BF 8A 07 3D 39 12 E3 0D>)
(  29,<2022-12-26 00:51:04.862 -0800>,<ajitha>,<DESKTOP-EREU47K>,<peak>,<TopSpin 4.1.4>,
      <1D Peak picking
       data hash MD5: 32K
       EB 5F EF 37 F6 15 89 3B BF 8A 07 3D 39 12 E3 0D>)
(  30,<2022-12-26 00:51:07.258 -0800>,<ajitha>,<DESKTOP-EREU47K>,<dataserver>,<TopSpin 4.1.4>,
      <Delete peaks within defined region
       data hash MD5: 32K
       EB 5F EF 37 F6 15 89 3B BF 8A 07 3D 39 12 E3 0D>)
(  31,<2022-12-26 00:51:07.301 -0800>,<ajitha>,<DESKTOP-EREU47K>,<dataserver>,<TopSpin 4.1.4>,
      <Delete peaks within defined region
       data hash MD5: 32K
       EB 5F EF 37 F6 15 89 3B BF 8A 07 3D 39 12 E3 0D>)
(  32,<2022-12-26 00:51:07.359 -0800>,<ajitha>,<DESKTOP-EREU47K>,<dataserver>,<TopSpin 4.1.4>,
      <End of interactive peak picking
       data hash MD5: 32K
       EB 5F EF 37 F6 15 89 3B BF 8A 07 3D 39 12 E3 0D>)
##END=

$$ hash MD5
$$ A2 4F C7 C9 8C 6E F6 97 CB F2 FE B2 68 A7 96 21
