# Supplementary material for: The self-assembly of l-histidine might be the cause of histidinemia
Source: Sci Rep. 2023 Oct 14;13:17461. doi: 10.1038/s41598-023-44749-5 (PMC10576791; doi:10.1038/s41598-023-44749-5)
Supplement: Supplementary file 3 — Supplementary Information 3. [file 41598_2023_44749_MOESM3_ESM.zip › Raw NMR Data-L-His-Sunilkumar P N/NMR Data-25mM L-His at 20C pH 7-8/16/pdata/1/peaklist.xml]

<?xml version="1.0" encoding="UTF-8"?>
<PeakList modified="2022-12-26T00:51:05">
  <PeakList1D>
    <PeakList1DHeader creator="ajitha" date="2022-12-26T00:51:04" expNo="16" name="HIS 25mM PH7 20C-23-05-22" owner="" procNo="1" source="C:/Users/ajitha/Documents/Ajitha">
      <PeakPickDetails>F1=8.124459ppm, F2=6.120506ppm, MI=0.08cm, MAXI=0.94cm, PC=1.000
      </PeakPickDetails>
    </PeakList1DHeader>
    <Peak1D F1="7.699686" intensity="0.453968" type="0"/>
    <Peak1D F1="7.69793" intensity="0.4579767" type="0"/>
    <Peak1D F1="6.992168" intensity="0.4678776" type="0"/>
  </PeakList1D>
  <PeakList1D>
    <PeakList1DHeader creator="ajitha" date="2022-12-26T00:51:04" expNo="16" name="HIS 25mM PH7 20C-23-05-22" owner="" procNo="1" source="C:/Users/ajitha/Documents/Ajitha">
      <PeakPickDetails>F1=4.587362ppm, F2=2.607553ppm, MI=0.03cm, MAXI=1.15cm, PC=1.000
      </PeakPickDetails>
    </PeakList1DHeader>
    <Peak1D F1="3.938758" intensity="0.1921452" type="0"/>
    <Peak1D F1="3.926863" intensity="0.2123512" type="0"/>
    <Peak1D F1="3.918778" intensity="0.2295091" type="0"/>
    <Peak1D F1="3.90684" intensity="0.211707" type="0"/>
    <Peak1D F1="3.192549" intensity="0.08934209" type="0"/>
    <Peak1D F1="3.180791" intensity="0.0916816" type="0"/>
    <Peak1D F1="3.154044" intensity="0.1865227" type="0"/>
    <Peak1D F1="3.142263" intensity="0.179525" type="0"/>
    <Peak1D F1="3.084738" intensity="0.2031878" type="0"/>
    <Peak1D F1="3.064713" intensity="0.1933301" type="0"/>
    <Peak1D F1="3.046175" intensity="0.1032095" type="0"/>
    <Peak1D F1="3.026133" intensity="0.1012205" type="0"/>
  </PeakList1D>
</PeakList>
