# Supplementary material for: The self-assembly of l-histidine might be the cause of histidinemia
Source: Sci Rep. 2023 Oct 14;13:17461. doi: 10.1038/s41598-023-44749-5 (PMC10576791; doi:10.1038/s41598-023-44749-5)
Supplement: Supplementary file 3 — Supplementary Information 3. [file 41598_2023_44749_MOESM3_ESM.zip › Raw NMR Data-L-His-Sunilkumar P N/NMR Data-25mM L-His at 20C pH 7-8/17/audita.txt]

##TITLE= Audit trail, TopSpin 3.6.4
##JCAMPDX= 5.01
##ORIGIN= Bruker BioSpin GmbH
##OWNER= USER
$$ D:/MSC PROJECT IIRBS/HIS 25mM PH7 20C-23-05-22/17/audita.txt
##AUDIT TRAIL=  $$ (NUMBER, WHEN, WHO, WHERE, PROCESS, VERSION, WHAT)
(   1,<2022-05-23 18:32:43.778 +0530>,<USER>,<DESKTOP-KEIA6PG>,<go4>,<TopSpin 3.6.4>,
      <created by zg on data set with UUID 'f8838214-da97-11ec-8c31-1c697a96b241'
       started at 2022-05-23 18:27:58.624 +0530,
       POWCHK enabled, PULCHK disabled,
       completed at 2022-05-23 18:32:43.778 +0530

       configuration hash MD5:
       3C C0 66 4E A8 93 9B 90 CB 5B E8 24 D7 7B 06 39
       data hash MD5: 64K
       30 D2 05 4F 2D C0 B8 0E D3 A4 D9 03 A1 0E A3 A2
>)
##END=

$$ hash MD5
$$ 76 A7 9B A6 98 89 2B 10 17 40 83 4D EB 34 36 C6
