# Supplementary material for: The self-assembly of l-histidine might be the cause of histidinemia
Source: Sci Rep. 2023 Oct 14;13:17461. doi: 10.1038/s41598-023-44749-5 (PMC10576791; doi:10.1038/s41598-023-44749-5)
Supplement: Supplementary file 3 — Supplementary Information 3. [file 41598_2023_44749_MOESM3_ESM.zip › Raw NMR Data-L-His-Sunilkumar P N/NMR Data-25mM L-His at 20C pH 7-8/17/pdata/1/auditp.txt]

##TITLE= Audit trail, TopSpin 4.1.4
##JCAMPDX= 5.01
##ORIGIN= Bruker BioSpin GmbH
##OWNER= ajitha
$$ C:/Users/ajitha/Documents/Ajitha/HIS 25mM PH7 20C-23-05-22/17/pdata/1/auditp.txt
##AUDIT TRAIL=  $$ (NUMBER, WHEN, WHO, WHERE, PROCESS, VERSION, WHAT)
(   1,<2022-05-23 18:32:43.778 +0530>,<USER>,<DESKTOP-KEIA6PG>,<go4>,<TopSpin 3.6.4>,
      <created by zg on data set with UUID 'f8838214-da97-11ec-8c31-1c697a96b241'
       started at 2022-05-23 18:27:58.624 +0530,
       POWCHK enabled, PULCHK disabled,
       completed at 2022-05-23 18:32:43.778 +0530

       configuration hash MD5:
       3C C0 66 4E A8 93 9B 90 CB 5B E8 24 D7 7B 06 39
       data hash MD5: 64K
       30 D2 05 4F 2D C0 B8 0E D3 A4 D9 03 A1 0E A3 A2
>)
(   2,<2022-09-12 23:36:00.618 -0700>,<ajitha>,<DESKTOP-EREU47K>,<proc1d>,<TopSpin 4.1.4>,
      <Start of raw data processing
       em LB = 0.3 SI = 32K 
       data hash MD5: 32K
       C7 73 5E F6 EA B0 9A FB 49 E9 38 30 00 7C 87 05>)
(   3,<2022-09-12 23:36:01.774 -0700>,<ajitha>,<DESKTOP-EREU47K>,<proc1d>,<TopSpin 4.1.4>,
      <ft FT_mod = 6 PKNL = 1 SI = 32K 
       data hash MD5: 32K
       FD 5D 9B A4 DD E6 E8 FB 52 69 08 01 F8 EC BD B7>)
(   4,<2022-09-12 23:36:02.627 -0700>,<ajitha>,<DESKTOP-EREU47K>,<proc1d>,<TopSpin 4.1.4>,
      <apk 
       data hash MD5: 32K
       42 D9 65 22 1C 91 1B FE 99 74 D3 99 58 73 3F 7D>)
(   5,<2022-09-12 23:36:03.405 -0700>,<ajitha>,<DESKTOP-EREU47K>,<proc1d>,<TopSpin 4.1.4>,
      <abs n ABSG = 5 
       data hash MD5: 32K
       25 8A C1 D7 E1 D3 C3 17 A1 7E 15 4D F8 1D C0 74>)
(   6,<2022-09-12 23:37:12.376 -0700>,<ajitha>,<DESKTOP-EREU47K>,<proc1d>,<TopSpin 4.1.4>,
      <pk fgphup PHC0 = -1.233447 PHC1 = 4 
       data hash MD5: 32K
       94 9A FA 11 72 55 45 6E 91 15 67 00 22 5C 67 12>)
(   7,<2022-09-12 23:37:18.931 -0700>,<ajitha>,<DESKTOP-EREU47K>,<proc1d>,<TopSpin 4.1.4>,
      <bcm 0 0 32768 0.000000e+00 0.000000e+00 0.000000e+00 0.000000e+00 0.000000e+00 
       data hash MD5: 32K
       94 9A FA 11 72 55 45 6E 91 15 67 00 22 5C 67 12>)
(   8,<2022-09-12 23:37:36.372 -0700>,<ajitha>,<DESKTOP-EREU47K>,<dataserver>,<TopSpin 4.1.4>,
      <Spectrum calibrated, SF was set. Old value: 400.129958 New value: 400.129957. Peak list modified: Yes
       data hash MD5: 32K
       94 9A FA 11 72 55 45 6E 91 15 67 00 22 5C 67 12>)
(   9,<2022-09-12 23:37:36.399 -0700>,<ajitha>,<DESKTOP-EREU47K>,<dataserver>,<TopSpin 4.1.4>,
      <Spectrum calibrated, OFFSET was set. Old value: 10.799230 New value: 10.801063. Peak list modified: Yes
       data hash MD5: 32K
       94 9A FA 11 72 55 45 6E 91 15 67 00 22 5C 67 12>)
(  10,<2022-09-12 23:37:47.691 -0700>,<ajitha>,<DESKTOP-EREU47K>,<dataserver>,<TopSpin 4.1.4>,
      <Start of interactive peak picking
       data hash MD5: 32K
       94 9A FA 11 72 55 45 6E 91 15 67 00 22 5C 67 12>)
(  11,<2022-09-12 23:37:49.916 -0700>,<ajitha>,<DESKTOP-EREU47K>,<peak>,<TopSpin 4.1.4>,
      <1D Peak picking
       data hash MD5: 32K
       94 9A FA 11 72 55 45 6E 91 15 67 00 22 5C 67 12>)
(  12,<2022-09-12 23:37:51.204 -0700>,<ajitha>,<DESKTOP-EREU47K>,<peak>,<TopSpin 4.1.4>,
      <1D Peak picking
       data hash MD5: 32K
       94 9A FA 11 72 55 45 6E 91 15 67 00 22 5C 67 12>)
(  13,<2022-09-12 23:38:02.996 -0700>,<ajitha>,<DESKTOP-EREU47K>,<peak>,<TopSpin 4.1.4>,
      <1D Peak picking
       data hash MD5: 32K
       94 9A FA 11 72 55 45 6E 91 15 67 00 22 5C 67 12>)
(  14,<2022-09-12 23:38:04.719 -0700>,<ajitha>,<DESKTOP-EREU47K>,<peak>,<TopSpin 4.1.4>,
      <1D Peak picking
       data hash MD5: 32K
       94 9A FA 11 72 55 45 6E 91 15 67 00 22 5C 67 12>)
(  15,<2022-09-12 23:38:06.603 -0700>,<ajitha>,<DESKTOP-EREU47K>,<dataserver>,<TopSpin 4.1.4>,
      <End of interactive peak picking
       data hash MD5: 32K
       94 9A FA 11 72 55 45 6E 91 15 67 00 22 5C 67 12>)
(  16,<2022-12-19 08:31:23.030 -0800>,<ajitha>,<DESKTOP-EREU47K>,<proc1d>,<TopSpin 4.1.4>,
      <pk fgphup PHC0 = -3.500342 PHC1 = 12 
       data hash MD5: 32K
       99 8A 93 9B 51 6C 35 E7 2E A4 F8 8B 64 55 42 8A>)
(  17,<2022-12-19 08:32:24.628 -0800>,<ajitha>,<DESKTOP-EREU47K>,<proc1d>,<TopSpin 4.1.4>,
      <bcm 0 0 32768 0.000000e+00 2.426692e+00 0.000000e+00 0.000000e+00 0.000000e+00 
       data hash MD5: 32K
       41 10 6D F8 37 DF 2C 63 89 63 9A F7 10 DA 8A EE>)
(  18,<2022-12-19 08:32:45.102 -0800>,<ajitha>,<DESKTOP-EREU47K>,<dataserver>,<TopSpin 4.1.4>,
      <Start of interactive peak picking
       data hash MD5: 32K
       41 10 6D F8 37 DF 2C 63 89 63 9A F7 10 DA 8A EE>)
(  19,<2022-12-19 08:32:50.876 -0800>,<ajitha>,<DESKTOP-EREU47K>,<peak>,<TopSpin 4.1.4>,
      <1D Peak picking
       data hash MD5: 32K
       41 10 6D F8 37 DF 2C 63 89 63 9A F7 10 DA 8A EE>)
(  20,<2022-12-19 08:32:52.668 -0800>,<ajitha>,<DESKTOP-EREU47K>,<peak>,<TopSpin 4.1.4>,
      <1D Peak picking
       data hash MD5: 32K
       41 10 6D F8 37 DF 2C 63 89 63 9A F7 10 DA 8A EE>)
(  21,<2022-12-19 08:33:01.330 -0800>,<ajitha>,<DESKTOP-EREU47K>,<peak>,<TopSpin 4.1.4>,
      <1D Peak picking
       data hash MD5: 32K
       41 10 6D F8 37 DF 2C 63 89 63 9A F7 10 DA 8A EE>)
(  22,<2022-12-19 08:33:03.113 -0800>,<ajitha>,<DESKTOP-EREU47K>,<peak>,<TopSpin 4.1.4>,
      <1D Peak picking
       data hash MD5: 32K
       41 10 6D F8 37 DF 2C 63 89 63 9A F7 10 DA 8A EE>)
(  23,<2022-12-19 08:34:40.482 -0800>,<ajitha>,<DESKTOP-EREU47K>,<dataserver>,<TopSpin 4.1.4>,
      <Delete all peak picking regions
       data hash MD5: 32K
       41 10 6D F8 37 DF 2C 63 89 63 9A F7 10 DA 8A EE>)
(  24,<2022-12-19 08:34:47.454 -0800>,<ajitha>,<DESKTOP-EREU47K>,<dataserver>,<TopSpin 4.1.4>,
      <Delete all peak picking regions
       data hash MD5: 32K
       41 10 6D F8 37 DF 2C 63 89 63 9A F7 10 DA 8A EE>)
(  25,<2022-12-19 08:34:47.671 -0800>,<ajitha>,<DESKTOP-EREU47K>,<dataserver>,<TopSpin 4.1.4>,
      <End of interactive peak picking
       data hash MD5: 32K
       41 10 6D F8 37 DF 2C 63 89 63 9A F7 10 DA 8A EE>)
(  26,<2022-12-26 00:51:30.375 -0800>,<ajitha>,<DESKTOP-EREU47K>,<dataserver>,<TopSpin 4.1.4>,
      <Start of interactive peak picking
       data hash MD5: 32K
       41 10 6D F8 37 DF 2C 63 89 63 9A F7 10 DA 8A EE>)
(  27,<2022-12-26 00:51:35.709 -0800>,<ajitha>,<DESKTOP-EREU47K>,<peak>,<TopSpin 4.1.4>,
      <1D Peak picking
       data hash MD5: 32K
       41 10 6D F8 37 DF 2C 63 89 63 9A F7 10 DA 8A EE>)
(  28,<2022-12-26 00:51:39.238 -0800>,<ajitha>,<DESKTOP-EREU47K>,<peak>,<TopSpin 4.1.4>,
      <1D Peak picking
       data hash MD5: 32K
       41 10 6D F8 37 DF 2C 63 89 63 9A F7 10 DA 8A EE>)
(  29,<2022-12-26 00:51:44.168 -0800>,<ajitha>,<DESKTOP-EREU47K>,<dataserver>,<TopSpin 4.1.4>,
      <Delete peaks within defined region
       data hash MD5: 32K
       41 10 6D F8 37 DF 2C 63 89 63 9A F7 10 DA 8A EE>)
(  30,<2022-12-26 00:51:44.192 -0800>,<ajitha>,<DESKTOP-EREU47K>,<dataserver>,<TopSpin 4.1.4>,
      <Delete peaks within defined region
       data hash MD5: 32K
       41 10 6D F8 37 DF 2C 63 89 63 9A F7 10 DA 8A EE>)
(  31,<2022-12-26 00:51:44.315 -0800>,<ajitha>,<DESKTOP-EREU47K>,<dataserver>,<TopSpin 4.1.4>,
      <End of interactive peak picking
       data hash MD5: 32K
       41 10 6D F8 37 DF 2C 63 89 63 9A F7 10 DA 8A EE>)
##END=

$$ hash MD5
$$ 1F 4A 2F 82 87 3C 3E AF 3C BE 41 94 05 D9 CC 57
