# Supplementary material for: The self-assembly of l-histidine might be the cause of histidinemia
Source: Sci Rep. 2023 Oct 14;13:17461. doi: 10.1038/s41598-023-44749-5 (PMC10576791; doi:10.1038/s41598-023-44749-5)
Supplement: Supplementary file 3 — Supplementary Information 3. [file 41598_2023_44749_MOESM3_ESM.zip › Raw NMR Data-L-His-Sunilkumar P N/NMR Data-25mM L-His at 20C pH 7-8/17/pdata/1/peaklist.xml]

<?xml version="1.0" encoding="UTF-8"?>
<PeakList modified="2022-12-26T00:51:39">
  <PeakList1D>
    <PeakList1DHeader creator="ajitha" date="2022-12-26T00:51:39" expNo="17" name="HIS 25mM PH7 20C-23-05-22" owner="" procNo="1" source="C:/Users/ajitha/Documents/Ajitha">
      <PeakPickDetails>F1=8.341644ppm, F2=6.289431ppm, MI=0.15cm, MAXI=1.55cm, PC=1.000
      </PeakPickDetails>
    </PeakList1DHeader>
    <Peak1D F1="7.699676" intensity="0.4834055" type="0"/>
    <Peak1D F1="7.697996" intensity="0.4923606" type="0"/>
    <Peak1D F1="6.99209" intensity="0.4999149" type="0"/>
  </PeakList1D>
  <PeakList1D>
    <PeakList1DHeader creator="ajitha" date="2022-12-26T00:51:39" expNo="17" name="HIS 25mM PH7 20C-23-05-22" owner="" procNo="1" source="C:/Users/ajitha/Documents/Ajitha">
      <PeakPickDetails>F1=4.430367ppm, F2=2.414369ppm, MI=0.05cm, MAXI=1.40cm, PC=1.000
      </PeakPickDetails>
    </PeakList1DHeader>
    <Peak1D F1="3.938699" intensity="0.197182" type="0"/>
    <Peak1D F1="3.926808" intensity="0.2208279" type="0"/>
    <Peak1D F1="3.918732" intensity="0.2453895" type="0"/>
    <Peak1D F1="3.906796" intensity="0.2307607" type="0"/>
    <Peak1D F1="3.192421" intensity="0.08991615" type="0"/>
    <Peak1D F1="3.180595" intensity="0.0960063" type="0"/>
    <Peak1D F1="3.153872" intensity="0.1950086" type="0"/>
    <Peak1D F1="3.142066" intensity="0.1963781" type="0"/>
    <Peak1D F1="3.084594" intensity="0.2145095" type="0"/>
    <Peak1D F1="3.064577" intensity="0.2090644" type="0"/>
    <Peak1D F1="3.046035" intensity="0.114634" type="0"/>
    <Peak1D F1="3.02598" intensity="0.1128319" type="0"/>
  </PeakList1D>
</PeakList>
