# Supplementary material for: The self-assembly of l-histidine might be the cause of histidinemia
Source: Sci Rep. 2023 Oct 14;13:17461. doi: 10.1038/s41598-023-44749-5 (PMC10576791; doi:10.1038/s41598-023-44749-5)
Supplement: Supplementary file 3 — Supplementary Information 3. [file 41598_2023_44749_MOESM3_ESM.zip › Raw NMR Data-L-His-Sunilkumar P N/NMR Data-25mM L-His at 20C pH 7-8/18/pdata/1/auditp.txt]

##TITLE= Audit trail, TopSpin 4.1.4
##JCAMPDX= 5.01
##ORIGIN= Bruker BioSpin GmbH
##OWNER= ajitha
$$ C:/Users/ajitha/Documents/Ajitha/HIS 25mM PH7 20C-23-05-22/18/pdata/1/auditp.txt
##AUDIT TRAIL=  $$ (NUMBER, WHEN, WHO, WHERE, PROCESS, VERSION, WHAT)
(   1,<2022-05-23 18:37:31.132 +0530>,<USER>,<DESKTOP-KEIA6PG>,<go4>,<TopSpin 3.6.4>,
      <created by zg on data set with UUID 'a3c39b28-da98-11ec-aad2-1c697a96b241'
       started at 2022-05-23 18:32:45.934 +0530,
       POWCHK enabled, PULCHK disabled,
       completed at 2022-05-23 18:37:31.132 +0530

       configuration hash MD5:
       3C C0 66 4E A8 93 9B 90 CB 5B E8 24 D7 7B 06 39
       data hash MD5: 64K
       A6 03 B2 74 08 07 8A EC FC 12 15 08 EE A1 F7 39
>)
(   2,<2022-09-12 23:38:09.360 -0700>,<ajitha>,<DESKTOP-EREU47K>,<proc1d>,<TopSpin 4.1.4>,
      <Start of raw data processing
       em LB = 0.3 SI = 32K 
       data hash MD5: 32K
       C8 41 0F 53 DC F0 B5 FD BC 3D D9 DE A5 84 7C F0>)
(   3,<2022-09-12 23:38:09.919 -0700>,<ajitha>,<DESKTOP-EREU47K>,<proc1d>,<TopSpin 4.1.4>,
      <ft FT_mod = 6 PKNL = 1 SI = 32K 
       data hash MD5: 32K
       13 87 D2 26 9A 9D F1 A2 57 B0 7D A8 79 80 5B 98>)
(   4,<2022-09-12 23:38:10.694 -0700>,<ajitha>,<DESKTOP-EREU47K>,<proc1d>,<TopSpin 4.1.4>,
      <apk 
       data hash MD5: 32K
       12 97 A4 6C AF 54 B5 D8 69 1C 46 EB 58 3A 9B 0F>)
(   5,<2022-09-12 23:38:11.285 -0700>,<ajitha>,<DESKTOP-EREU47K>,<proc1d>,<TopSpin 4.1.4>,
      <abs n ABSG = 5 
       data hash MD5: 32K
       78 61 6A C1 DF AE 5B 58 EF 80 22 33 FC F2 3C 0C>)
(   6,<2022-09-12 23:56:46.956 -0700>,<ajitha>,<DESKTOP-EREU47K>,<dataserver>,<TopSpin 4.1.4>,
      <Start of interactive peak picking
       data hash MD5: 32K
       78 61 6A C1 DF AE 5B 58 EF 80 22 33 FC F2 3C 0C>)
(   7,<2022-09-13 00:01:37.907 -0700>,<ajitha>,<DESKTOP-EREU47K>,<dataserver>,<TopSpin 4.1.4>,
      <Start of interactive peak picking
       data hash MD5: 32K
       78 61 6A C1 DF AE 5B 58 EF 80 22 33 FC F2 3C 0C>)
(   8,<2022-09-13 00:01:38.283 -0700>,<ajitha>,<DESKTOP-EREU47K>,<proc1d>,<TopSpin 4.1.4>,
      <pk fgphup PHC0 = 13.42744 PHC1 = -27.2 
       data hash MD5: 32K
       A0 E9 F8 A3 32 BA 88 33 9F AD 8E 35 E5 36 F9 15>)
(   9,<2022-09-13 00:01:38.535 -0700>,<ajitha>,<DESKTOP-EREU47K>,<dataserver>,<TopSpin 4.1.4>,
      <Start of interactive peak picking
       data hash MD5: 32K
       A0 E9 F8 A3 32 BA 88 33 9F AD 8E 35 E5 36 F9 15>)
(  10,<2022-09-13 00:01:38.573 -0700>,<ajitha>,<DESKTOP-EREU47K>,<dataserver>,<TopSpin 4.1.4>,
      <End of interactive peak picking
       data hash MD5: 32K
       A0 E9 F8 A3 32 BA 88 33 9F AD 8E 35 E5 36 F9 15>)
(  11,<2022-09-13 00:01:50.114 -0700>,<ajitha>,<DESKTOP-EREU47K>,<proc1d>,<TopSpin 4.1.4>,
      <bcm 0 0 32768 -9.058716e+04 0.000000e+00 0.000000e+00 0.000000e+00 0.000000e+00 
       data hash MD5: 32K
       04 ED B7 58 E4 73 34 AD 36 3C A5 78 3C F3 04 48>)
(  12,<2022-09-13 00:01:50.268 -0700>,<ajitha>,<DESKTOP-EREU47K>,<dataserver>,<TopSpin 4.1.4>,
      <Start of interactive peak picking
       data hash MD5: 32K
       04 ED B7 58 E4 73 34 AD 36 3C A5 78 3C F3 04 48>)
(  13,<2022-09-13 00:01:50.349 -0700>,<ajitha>,<DESKTOP-EREU47K>,<dataserver>,<TopSpin 4.1.4>,
      <End of interactive peak picking
       data hash MD5: 32K
       04 ED B7 58 E4 73 34 AD 36 3C A5 78 3C F3 04 48>)
(  14,<2022-09-13 00:01:50.387 -0700>,<ajitha>,<DESKTOP-EREU47K>,<dataserver>,<TopSpin 4.1.4>,
      <Start of interactive peak picking
       data hash MD5: 32K
       04 ED B7 58 E4 73 34 AD 36 3C A5 78 3C F3 04 48>)
(  15,<2022-09-13 00:02:02.458 -0700>,<ajitha>,<DESKTOP-EREU47K>,<dataserver>,<TopSpin 4.1.4>,
      <End of interactive peak picking
       data hash MD5: 32K
       04 ED B7 58 E4 73 34 AD 36 3C A5 78 3C F3 04 48>)
(  16,<2022-09-13 00:02:09.182 -0700>,<ajitha>,<DESKTOP-EREU47K>,<dataserver>,<TopSpin 4.1.4>,
      <Spectrum calibrated, SF was set. Old value: 400.129958 New value: 400.129958. Peak list modified: Yes
       data hash MD5: 32K
       04 ED B7 58 E4 73 34 AD 36 3C A5 78 3C F3 04 48>)
(  17,<2022-09-13 00:02:09.211 -0700>,<ajitha>,<DESKTOP-EREU47K>,<dataserver>,<TopSpin 4.1.4>,
      <Spectrum calibrated, OFFSET was set. Old value: 10.799230 New value: 10.799256. Peak list modified: Yes
       data hash MD5: 32K
       04 ED B7 58 E4 73 34 AD 36 3C A5 78 3C F3 04 48>)
(  18,<2022-09-13 00:02:24.429 -0700>,<ajitha>,<DESKTOP-EREU47K>,<dataserver>,<TopSpin 4.1.4>,
      <Spectrum calibrated, SF was set. Old value: 400.129958 New value: 400.129957. Peak list modified: Yes
       data hash MD5: 32K
       04 ED B7 58 E4 73 34 AD 36 3C A5 78 3C F3 04 48>)
(  19,<2022-09-13 00:02:24.457 -0700>,<ajitha>,<DESKTOP-EREU47K>,<dataserver>,<TopSpin 4.1.4>,
      <Spectrum calibrated, OFFSET was set. Old value: 10.799260 New value: 10.800873. Peak list modified: Yes
       data hash MD5: 32K
       04 ED B7 58 E4 73 34 AD 36 3C A5 78 3C F3 04 48>)
(  20,<2022-09-13 00:02:34.374 -0700>,<ajitha>,<DESKTOP-EREU47K>,<dataserver>,<TopSpin 4.1.4>,
      <Start of interactive peak picking
       data hash MD5: 32K
       04 ED B7 58 E4 73 34 AD 36 3C A5 78 3C F3 04 48>)
(  21,<2022-09-13 00:02:36.281 -0700>,<ajitha>,<DESKTOP-EREU47K>,<peak>,<TopSpin 4.1.4>,
      <1D Peak picking
       data hash MD5: 32K
       04 ED B7 58 E4 73 34 AD 36 3C A5 78 3C F3 04 48>)
(  22,<2022-09-13 00:02:37.750 -0700>,<ajitha>,<DESKTOP-EREU47K>,<peak>,<TopSpin 4.1.4>,
      <1D Peak picking
       data hash MD5: 32K
       04 ED B7 58 E4 73 34 AD 36 3C A5 78 3C F3 04 48>)
(  23,<2022-09-13 00:03:01.119 -0700>,<ajitha>,<DESKTOP-EREU47K>,<peak>,<TopSpin 4.1.4>,
      <1D Peak picking
       data hash MD5: 32K
       04 ED B7 58 E4 73 34 AD 36 3C A5 78 3C F3 04 48>)
(  24,<2022-09-13 00:03:05.897 -0700>,<ajitha>,<DESKTOP-EREU47K>,<peak>,<TopSpin 4.1.4>,
      <1D Peak picking
       data hash MD5: 32K
       04 ED B7 58 E4 73 34 AD 36 3C A5 78 3C F3 04 48>)
(  25,<2022-09-13 00:03:08.263 -0700>,<ajitha>,<DESKTOP-EREU47K>,<peak>,<TopSpin 4.1.4>,
      <1D Peak picking
       data hash MD5: 32K
       04 ED B7 58 E4 73 34 AD 36 3C A5 78 3C F3 04 48>)
(  26,<2022-09-13 00:03:09.903 -0700>,<ajitha>,<DESKTOP-EREU47K>,<dataserver>,<TopSpin 4.1.4>,
      <End of interactive peak picking
       data hash MD5: 32K
       04 ED B7 58 E4 73 34 AD 36 3C A5 78 3C F3 04 48>)
(  27,<2022-12-19 08:35:16.505 -0800>,<ajitha>,<DESKTOP-EREU47K>,<proc1d>,<TopSpin 4.1.4>,
      <pk fgphup PHC0 = 1.233447 PHC1 = -4 
       data hash MD5: 32K
       8C DC 54 05 12 F1 87 A6 63 E3 75 72 34 F6 8A 64>)
(  28,<2022-12-19 08:35:26.024 -0800>,<ajitha>,<DESKTOP-EREU47K>,<proc1d>,<TopSpin 4.1.4>,
      <bcm 0 0 32768 0.000000e+00 0.000000e+00 0.000000e+00 0.000000e+00 0.000000e+00 
       data hash MD5: 32K
       8C DC 54 05 12 F1 87 A6 63 E3 75 72 34 F6 8A 64>)
(  29,<2022-12-19 08:35:38.071 -0800>,<ajitha>,<DESKTOP-EREU47K>,<dataserver>,<TopSpin 4.1.4>,
      <Spectrum calibrated, SF was set. Old value: 400.129957 New value: 400.129957. Peak list modified: No
       data hash MD5: 32K
       8C DC 54 05 12 F1 87 A6 63 E3 75 72 34 F6 8A 64>)
(  30,<2022-12-19 08:35:38.106 -0800>,<ajitha>,<DESKTOP-EREU47K>,<dataserver>,<TopSpin 4.1.4>,
      <Spectrum calibrated, OFFSET was set. Old value: 10.800870 New value: 10.800888. Peak list modified: No
       data hash MD5: 32K
       8C DC 54 05 12 F1 87 A6 63 E3 75 72 34 F6 8A 64>)
(  31,<2022-12-19 08:35:48.448 -0800>,<ajitha>,<DESKTOP-EREU47K>,<dataserver>,<TopSpin 4.1.4>,
      <Start of interactive peak picking
       data hash MD5: 32K
       8C DC 54 05 12 F1 87 A6 63 E3 75 72 34 F6 8A 64>)
(  32,<2022-12-19 08:35:57.544 -0800>,<ajitha>,<DESKTOP-EREU47K>,<peak>,<TopSpin 4.1.4>,
      <1D Peak picking
       data hash MD5: 32K
       8C DC 54 05 12 F1 87 A6 63 E3 75 72 34 F6 8A 64>)
(  33,<2022-12-19 08:35:59.182 -0800>,<ajitha>,<DESKTOP-EREU47K>,<peak>,<TopSpin 4.1.4>,
      <1D Peak picking
       data hash MD5: 32K
       8C DC 54 05 12 F1 87 A6 63 E3 75 72 34 F6 8A 64>)
(  34,<2022-12-19 08:36:08.752 -0800>,<ajitha>,<DESKTOP-EREU47K>,<peak>,<TopSpin 4.1.4>,
      <1D Peak picking
       data hash MD5: 32K
       8C DC 54 05 12 F1 87 A6 63 E3 75 72 34 F6 8A 64>)
(  35,<2022-12-19 08:36:10.384 -0800>,<ajitha>,<DESKTOP-EREU47K>,<peak>,<TopSpin 4.1.4>,
      <1D Peak picking
       data hash MD5: 32K
       8C DC 54 05 12 F1 87 A6 63 E3 75 72 34 F6 8A 64>)
(  36,<2022-12-19 08:38:32.440 -0800>,<ajitha>,<DESKTOP-EREU47K>,<dataserver>,<TopSpin 4.1.4>,
      <Delete all peak picking regions
       data hash MD5: 32K
       8C DC 54 05 12 F1 87 A6 63 E3 75 72 34 F6 8A 64>)
(  37,<2022-12-19 08:38:32.488 -0800>,<ajitha>,<DESKTOP-EREU47K>,<dataserver>,<TopSpin 4.1.4>,
      <End of interactive peak picking
       data hash MD5: 32K
       8C DC 54 05 12 F1 87 A6 63 E3 75 72 34 F6 8A 64>)
(  38,<2022-12-26 00:52:09.041 -0800>,<ajitha>,<DESKTOP-EREU47K>,<dataserver>,<TopSpin 4.1.4>,
      <Start of interactive peak picking
       data hash MD5: 32K
       8C DC 54 05 12 F1 87 A6 63 E3 75 72 34 F6 8A 64>)
(  39,<2022-12-26 00:52:13.498 -0800>,<ajitha>,<DESKTOP-EREU47K>,<peak>,<TopSpin 4.1.4>,
      <1D Peak picking
       data hash MD5: 32K
       8C DC 54 05 12 F1 87 A6 63 E3 75 72 34 F6 8A 64>)
(  40,<2022-12-26 00:52:16.262 -0800>,<ajitha>,<DESKTOP-EREU47K>,<peak>,<TopSpin 4.1.4>,
      <1D Peak picking
       data hash MD5: 32K
       8C DC 54 05 12 F1 87 A6 63 E3 75 72 34 F6 8A 64>)
(  41,<2022-12-26 00:52:18.844 -0800>,<ajitha>,<DESKTOP-EREU47K>,<dataserver>,<TopSpin 4.1.4>,
      <Delete peaks within defined region
       data hash MD5: 32K
       8C DC 54 05 12 F1 87 A6 63 E3 75 72 34 F6 8A 64>)
(  42,<2022-12-26 00:52:18.880 -0800>,<ajitha>,<DESKTOP-EREU47K>,<dataserver>,<TopSpin 4.1.4>,
      <Delete peaks within defined region
       data hash MD5: 32K
       8C DC 54 05 12 F1 87 A6 63 E3 75 72 34 F6 8A 64>)
(  43,<2022-12-26 00:52:19.006 -0800>,<ajitha>,<DESKTOP-EREU47K>,<dataserver>,<TopSpin 4.1.4>,
      <End of interactive peak picking
       data hash MD5: 32K
       8C DC 54 05 12 F1 87 A6 63 E3 75 72 34 F6 8A 64>)
##END=

$$ hash MD5
$$ 38 E9 E5 22 A0 DB 65 06 1C FA FD 89 17 31 CC F9
