# Supplementary material for: The self-assembly of l-histidine might be the cause of histidinemia
Source: Sci Rep. 2023 Oct 14;13:17461. doi: 10.1038/s41598-023-44749-5 (PMC10576791; doi:10.1038/s41598-023-44749-5)
Supplement: Supplementary file 3 — Supplementary Information 3. [file 41598_2023_44749_MOESM3_ESM.zip › Raw NMR Data-L-His-Sunilkumar P N/NMR Data-25mM L-His at 20C pH 7-8/18/pdata/1/peaklist.xml]

<?xml version="1.0" encoding="UTF-8"?>
<PeakList modified="2022-12-26T00:52:16">
  <PeakList1D>
    <PeakList1DHeader creator="ajitha" date="2022-12-26T00:52:16" expNo="18" name="HIS 25mM PH7 20C-23-05-22" owner="" procNo="1" source="C:/Users/ajitha/Documents/Ajitha">
      <PeakPickDetails>F1=8.534915ppm, F2=6.156728ppm, MI=0.08cm, MAXI=1.35cm, PC=1.000
      </PeakPickDetails>
    </PeakList1DHeader>
    <Peak1D F1="7.697663" intensity="0.4374985" type="0"/>
    <Peak1D F1="6.991842" intensity="0.4431311" type="0"/>
  </PeakList1D>
  <PeakList1D>
    <PeakList1DHeader creator="ajitha" date="2022-12-26T00:52:16" expNo="18" name="HIS 25mM PH7 20C-23-05-22" owner="" procNo="1" source="C:/Users/ajitha/Documents/Ajitha">
      <PeakPickDetails>F1=4.490789ppm, F2=2.052243ppm, MI=0.04cm, MAXI=1.21cm, PC=1.000
      </PeakPickDetails>
    </PeakList1DHeader>
    <Peak1D F1="3.938677" intensity="0.1852597" type="0"/>
    <Peak1D F1="3.926788" intensity="0.2012346" type="0"/>
    <Peak1D F1="3.918701" intensity="0.2120627" type="0"/>
    <Peak1D F1="3.906766" intensity="0.1936878" type="0"/>
    <Peak1D F1="3.192703" intensity="0.08926538" type="0"/>
    <Peak1D F1="3.180883" intensity="0.08894093" type="0"/>
    <Peak1D F1="3.15414" intensity="0.1794697" type="0"/>
    <Peak1D F1="3.142354" intensity="0.1654014" type="0"/>
    <Peak1D F1="3.084736" intensity="0.1925388" type="0"/>
    <Peak1D F1="3.064707" intensity="0.1799629" type="0"/>
    <Peak1D F1="3.046181" intensity="0.09301879" type="0"/>
    <Peak1D F1="3.026137" intensity="0.09032907" type="0"/>
  </PeakList1D>
</PeakList>
